# Supplementary material for: AI-based multimodal prediction of lymph node metastasis and capsular invasion in cT1N0M0 papillary thyroid carcinoma
Source: Front Endocrinol (Lausanne). 2025 May 27;16:1580885. doi: 10.3389/fendo.2025.1580885 (PMC12148903; doi:10.3389/fendo.2025.1580885)
Supplement: Supplementary file 1 [file DataSheet1.xlsx]

## Sheet: radiomics_features_filtby_ICC_v
case_id	wavelet-L_glcm_JointEntropy	original_glcm_JointEntropy	wavelet-H_gldm_LargeDependenceLowGrayLevelEmphasis	wavelet-H_glszm_SizeZoneNonUniformity	original_firstorder_Minimum	square_glcm_ClusterShade	gradient_ngtdm_Strength	square_ngtdm_Coarseness	exponential_glrlm_RunLengthNonUniformity	square_glcm_Autocorrelation	square_glcm_SumEntropy	gradient_firstorder_10Percentile	square_glcm_DifferenceEntropy	log-sigma-1-0-mm-3D_firstorder_Skewness	log-sigma-1-0-mm-3D_firstorder_Entropy	square_glcm_Contrast	square_firstorder_MeanAbsoluteDeviation	gradient_glszm_SizeZoneNonUniformity	square_glcm_JointAverage	logarithm_glszm_HighGrayLevelZoneEmphasis	squareroot_glszm_ZoneEntropy	wavelet-L_gldm_HighGrayLevelEmphasis	log-sigma-1-0-mm-3D_firstorder_10Percentile	logarithm_firstorder_MeanAbsoluteDeviation	wavelet-L_gldm_GrayLevelVariance	square_glcm_DifferenceVariance	exponential_glszm_SizeZoneNonUniformity	square_ngtdm_Busyness	log-sigma-5-0-mm-3D_firstorder_InterquartileRange	gradient_glszm_LargeAreaLowGrayLevelEmphasis	logarithm_gldm_DependenceEntropy	logarithm_firstorder_RobustMeanAbsoluteDeviation	logarithm_gldm_HighGrayLevelEmphasis	logarithm_glszm_SmallAreaHighGrayLevelEmphasis	wavelet-H_glrlm_RunLengthNonUniformity	log-sigma-1-0-mm-3D_glrlm_RunLengthNonUniformity	wavelet-H_glszm_LargeAreaHighGrayLevelEmphasis	gradient_gldm_DependenceEntropy	log-sigma-1-0-mm-3D_gldm_DependenceEntropy	wavelet-H_glcm_JointAverage	wavelet-L_firstorder_Minimum	logarithm_glrlm_HighGrayLevelRunEmphasis	logarithm_firstorder_90Percentile	square_glcm_JointEntropy	gradient_glrlm_ShortRunHighGrayLevelEmphasis	squareroot_ngtdm_Strength	logarithm_glrlm_ShortRunHighGrayLevelEmphasis
160	0.8691235158963042	0.7704154768704906	0.3324086262185925	-0.727616	0.5565964246470306	-0.141699	-0.153467	-0.0703601	-1.03961	-0.259776	0.4841934730975207	1.3920360678671668	0.7859452202833999	0.0544372199435857	1.1236218675789924	-0.0334937	0.1144736087261994	-0.250958	-0.0494926	0.7377613588786305	-0.916951	0.4402165408500745	-1.195	-0.912341	-0.350949	-0.036305	-1.03961	0.7049522083470777	0.7513349997555193	-0.456593	-0.147138	-1.14662	0.8480327002940149	0.7156563164567481	-0.727616	-0.374721	-0.0896733	1.115569101051224	1.1418786826215257	-0.208027	0.6033874520386127	0.7377613588786305	0.1572741629407936	0.4869063592962088	0.0167114105812329	-0.105762	0.7156563164567481
14	1.0758888364770376	1.016885927780757	0.2773227999791014	-0.794251	1.9034672448829573	0.037845372288838	-0.0729261	-0.0703601	-1.59483	1.0838524634796718	2.016418391255521	0.7026773418371963	1.9196188296613808	0.5832067515584182	-0.00717592	0.1133331936709533	1.27164683665489	-0.830539	1.6319930352683485	0.2554463779405169	-0.624023	0.6739886953062133	0.1023427180618713	-1.6827	-0.033671	0.0759761012891439	-1.59483	-0.562427	0.9602241686108874	-0.414098	-1.30048	-1.59399	0.4287318764939146	-0.0674835	-0.794251	-0.91202	-0.115231	0.4682698853904484	0.1606564529810007	-0.216181	1.988750154884621	0.2554463779405169	-0.160933	2.019656954556648	-0.201768	0.3753904438550092	-0.0674835
120	-0.322692	-0.337012	0.1942139056146105	-0.62237	-0.538954	-0.155327	-0.163058	-0.0703598	-0.859505	-0.551167	-0.802069	-0.159794	-0.836278	0.1517621210580227	-0.351047	-0.145767	-0.746529	-0.720745	-0.646926	-0.713683	-0.459403	-0.596583	0.1801994410407965	0.2875371349885073	-0.670689	-0.135669	-0.859505	-0.266309	-0.181422	-0.274278	0.3489675778235739	0.5069416684095241	-0.732372	-0.592209	-0.62237	-0.80252	-0.115843	-0.154487	-0.283468	-0.208446	-0.495905	-0.713683	-0.623379	-0.799559	-0.281244	-0.278342	-0.592209
63	0.6556468811611011	0.5919092883098127	0.2274215428796326	-0.614557	0.7921097996498322	-0.117205	-0.14542	-0.0703601	-0.534989	-0.0571222	0.6356641684074046	1.0147196301409669	0.7532488345091802	0.2313473274341537	0.6396512158587343	-0.0344656	0.2822360822298674	-0.326312	0.1828288471371408	0.1762539894860496	-0.176789	0.327945644585606	-0.7823	-0.695316	-0.194759	-0.0364334	-0.534989	0.2195488014394705	0.8144696045683157	-0.423269	0.1733904391204448	-0.782042	0.3344888581731867	0.0744746892494147	-0.614557	-0.430252	-0.118816	0.7239221188550202	0.7350267360248065	-0.213086	0.7895820601441692	0.1762539894860496	-0.0754533	0.6263352819980772	-0.1162	-0.204667	0.0744746892494147
26	0.1914618094602831	0.1658335363729268	0.198885151705472	-0.553255	0.0602394468862688	-0.148054	-0.185633	-0.07036	-0.460635	-0.442424	-0.289921	0.3388536540050971	-0.2042	0.1431467094334508	0.3794813351750088	-0.110484	-0.329113	-0.426839	-0.434354	-0.269001	-0.127111	-0.189585	-0.350924	0.2216037603239132	-0.348016	-0.102206	-0.460635	-0.0101599	-0.446662	-0.368015	0.605064352911267	0.4104262079375931	-0.203758	-0.211709	-0.553255	-0.408084	-0.115066	0.4119695619084754	0.4549393927531218	-0.209036	0.0914045239429324	-0.269001	-0.273103	-0.297754	-0.156071	-0.263513	-0.211709
152	-1.24482	-1.28739	0.31106507207425	0.7981046769087569	-0.876291	-0.150495	-0.211593	-0.0703599	0.942207407789916	-0.530765	-0.908359	-0.824711	-1.05875	-0.0822417	-1.40008	-0.155215	-0.79671	-0.199627	-0.641729	-1.27006	0.159979084504282	-1.07823	1.108973261417873	-0.513162	-0.74468	-0.144984	0.942207407789916	-0.767509	-0.997336	0.6626247647190145	-0.88567	-0.768846	-1.33913	-1.16343	0.7981046769087569	-0.0077237	-0.108138	-1.53598	-1.51221	-0.213361	-0.960321	-1.27006	-0.994723	-0.905289	-0.436183	-0.425017	-1.16343
156	-0.34037	-0.456853	0.2799173382501283	-0.659114	1.4641556118201824	-0.139784	-0.210678	-0.0703601	-1.0657	-0.370711	-0.0858405	0.5358546866511763	-0.0119813	0.4492705519988563	-0.210898	-0.098067	-0.163984	-0.713218	-0.325109	0.8108425936594366	-1.38658	-0.257949	0.1297756847813643	-1.63032	-0.759872	-0.0909899	-1.0657	0.0181086852494366	-0.0670241	-0.363668	-0.701616	-1.52808	0.903235118139052	0.6830911983100407	-0.659114	-0.815579	-0.108252	0.0385849547284208	-0.166266	-0.21042	1.472120012707554	0.8108425936594366	0.0759224150217124	-0.100118	-0.317629	-0.166846	0.6830911983100407
7	-2.59899	-2.00549	-2.14893	-0.187615	-1.16022	-0.153931	0.9571934230562096	-0.0703595	-0.687543	-0.567403	-1.03383	-1.22126	-0.981545	-4.67376	-0.0928057	-0.131288	-1.02397	-0.198178	-0.699779	-0.493596	-2.59793	-1.30368	0.9714621836988264	-0.101714	-0.548047	-0.120891	-0.687543	-0.945578	-0.766413	0.1202049651131943	-3.70186	-1.12787	-0.952261	-0.175984	-0.187615	-0.176432	0.1700368892406982	-0.45416	0.2033131718544116	1.3962430810106472	-0.823869	-0.493596	0.0489413003202208	-1.01291	1.0782304702478094	1.7796102612301097	-0.175984
145	0.8678853080965269	0.833193716653243	0.18960002850053	-0.733009	0.4587698908217425	-0.0803205	-0.0282279	-0.0703601	-0.901141	0.352285708459684	1.2526746308096357	0.8247933057174874	1.3400796480663917	0.830851424850536	0.7686407760217847	0.0272615519281411	0.9336166680099008	-0.528278	0.751320818996997	0.0756818753424087	-0.609764	0.8814067508490726	-0.66083	-1.27565	-0.0466898	0.0112430318047709	-0.901141	-0.234504	0.5957003288178356	-0.431725	-0.433659	-1.42071	0.2477872545114361	-0.0477629	-0.733009	-0.602721	-0.116325	0.8848259705146067	0.8877477144890289	-0.209916	0.4698785771047867	0.0756818753424087	-0.33755	1.24972486184396	-0.0802668	0.1301137613535465	-0.0477629
157	-0.403999	-0.470835	0.2134285912321249	-0.693381	-0.10456	-0.15672	-0.195703	-0.0703597	-0.905934	-0.573331	-0.915685	0.1345076152021385	-0.97616	0.5293900855337607	-0.372091	-0.151925	-0.880949	-0.839522	-0.689928	-0.151697	-0.320688	-0.710939	0.2888996803035399	0.702647139600932	-0.787171	-0.141723	-0.905934	-0.530586	-0.986142	-0.254809	0.6521665955750863	0.900915212312865	-0.141956	-0.0618863	-0.693381	-0.820307	-0.115602	-0.268805	-0.224937	-0.209546	-0.128064	-0.151697	-0.00394214	-0.908634	-0.32103	-0.0846114	-0.0618863
46	-0.26076	-0.36117	0.2842655647563067	1.014171852087515	-0.334661	-0.156765	-0.218532	-0.0703601	0.677299662918768	-0.578405	-0.963786	-0.422608	-1.00968	-0.319992	0.0737095374902866	-0.15311	-0.977946	1.3440918252391834	-0.703323	-0.159365	-0.332264	-0.781745	-0.19012	0.9431079582407668	-0.821838	-0.14289	0.677299662918768	1.5540282070214364	-0.285492	-0.285642	0.6043225220946036	1.052643331929197	-0.209156	-0.0275511	1.014171852087515	1.4625313014156318	-0.107809	0.0113903268372561	-0.0445302	-0.21084	-0.449466	-0.159365	0.1811682239322987	-0.953098	-0.258123	-0.708335	-0.0275511
59	-0.945973	-0.920883	0.2488806553841001	8.513847489650606	-1.39147	-0.0280145	-0.123202	-0.0703602	4.756031115650459	-0.118213	-0.129515	-2.00194	-0.119189	-0.889804	-1.42222	-0.0959396	-0.266855	1.3411182565647617	-0.202428	-0.774162	3.217565621054762	-0.556136	1.7929992307948288	0.0418553329783776	0.5535408743411545	-0.0879947	4.756031115650459	3.7241233963407736	-1.41893	8.0394116887193	-0.846366	-0.08201	-1.11565	-0.767982	8.513847489650606	1.9664287530797748	-0.123001	-2.16492	-1.88365	-0.221985	-1.48195	-0.774162	-0.50847	-0.13724	-0.206079	-0.60378	-0.767982
34	-1.18502	-1.20363	0.251750322099282	2.671078378867946	0.0863277729559343	-0.144834	-0.221719	-0.0703601	1.587406508318557	-0.512798	-0.842904	-1.43422	-0.916752	0.2747645321697717	-1.59712	-0.147689	-0.798491	0.2185770473131003	-0.622954	-0.585542	1.2449289050362131	-1.04414	1.4920753845066208	0.4826340762182261	-0.495696	-0.137499	1.587406508318557	-0.274496	-1.1925	2.131067017246617	0.5124834638957777	0.4239825831429349	-0.761312	-0.519721	2.671078378867946	0.5316074843802742	-0.119602	-2.06811	-1.82483	-0.216371	0.0026123610446938	-0.585542	-0.0522921	-0.837618	-0.364369	-0.529436	-0.519721
141	-1.069	-1.10858	0.2588724858550661	-0.586254	-0.161303	-0.157138	-0.200103	-0.0703596	-0.873367	-0.584433	-1.0136	-0.413059	-1.10477	0.5513145491818882	-0.884514	-0.157058	-0.956686	-0.852736	-0.716189	-0.984824	-0.366795	-1.0837	0.7311852211602919	0.1149943359212956	-0.945698	-0.146823	-0.873367	-0.469516	-0.867808	-0.110103	0.0981179650608686	0.2495646561566097	-1.00112	-0.876493	-0.586254	-0.854329	-0.108891	-0.83382	-0.825511	-0.209427	-0.176959	-0.984824	-0.696621	-1.00245	-0.404548	-0.313747	-0.876493
51	1.0492777319034132	0.999933925815195	-1.10956	0.7379199342663827	0.1633974997901677	-0.0915857	-0.184359	-0.0703602	1.364954878323279	0.0159435983463293	0.810381811164621	0.7782284161745179	0.755254863076999	0.1717429748931408	1.1375025114940274	-0.0343673	0.3409663830722509	2.017652648790022	0.2740282162894137	2.474243937850517	0.3342622282234675	1.5408031710004888	-1.11176	-0.828343	0.293808012983594	-0.0364529	1.364954878323279	2.183286042857252	1.090523330773704	-0.413395	0.4055670444870017	-1.32658	2.511939291299123	2.1271846934642067	0.7379199342663827	2.02230060881391	0.0186932061434765	0.9382731657955544	1.0107773140336236	0.1916539853028047	0.1047194392586871	2.474243937850517	1.165329246371291	0.7781749750157748	-0.00936938	-0.434652	2.127184693464207
49	1.1403047997808278	1.409652829666273	-1.93463	-0.687326	-0.0194008	-0.102336	0.2788737440497734	-0.0703596	-1.49913	-0.324218	-0.357531	1.8129793393077536	0.0975345287740998	-0.657948	1.4911385588500687	-0.0772287	0.0933408668234424	-0.564034	-0.378826	1.501939726891181	-0.57	0.2183958051072234	-1.52016	1.9194744701508024	1.2195769237811491	-0.0707443	-1.49913	-1.085	0.5084271292050174	-0.483654	0.2532764224802672	1.998731628091259	1.4769482104886136	1.77582446136494	-0.687326	-0.58988	-0.0907393	1.515788075839976	1.6402901727276389	0.6048183637953964	0.0858379248074368	1.501939726891181	1.8312789564023988	-0.327752	0.7418126830418207	2.423832363986484	1.77582446136494
204	0.7105554133136323	0.7816267474285332	-2.36844	-0.252135	7.335502735686735	1.0527582854772206	4.9397963754245175	-0.0703601	0.5815941116216649	5.64389097430911	3.403040303088723	0.5441938982405594	2.915199246369753	-5.53499	0.8297130132704653	1.0372436790309598	2.929367113922216	-0.069955	6.136293043082651	-1.95354	-0.651189	1.4480999889491422	-0.196472	-2.14498	0.5394382165750464	0.9193254178184878	0.5815941116216649	-1.045	0.8470952171783835	-0.397732	-3.52991	-1.70467	-1.83079	-1.85672	-0.252135	-0.234693	4.783453915201484	0.7384242244888101	0.7204451896299905	5.832397842400801	7.235134126725195	-1.95354	1.4257455615050445	3.452617125885104	1.4041706240360243	-0.195401	-1.85672
162	1.406319553310107	1.5177941061078153	0.384085815802632	1.4872783160565377	-0.592621	0.0535309254677048	-0.194357	-0.0703602	1.6241968760709151	1.38163697845033	1.8105433386436545	-0.877176	1.4496763692748746	0.8294009276198109	0.4320253001730137	0.0371494745077798	1.885753402231047	2.862847497076809	1.7357201754272709	0.4457907804537744	1.882937481246214	2.1813999186166693	-0.412578	0.0992561640086592	2.3149149212668574	0.0166596101103898	1.6241968760709151	1.986101962039934	0.1338038209532095	-0.102709	0.6295548063420291	-0.0254407	0.530770856025707	0.0366020418105429	1.4872783160565377	2.923605437092581	-0.104841	0.3743932416219279	0.3651370765283503	-0.217946	-0.662587	0.4457907804537744	0.2013024056463959	1.7703011642455893	-0.138106	-0.558491	0.0366020418105429
95	-0.190031	-0.306833	0.271684948853456	-0.598534	0.1783631507749498	-0.134891	-0.0770864	-0.07036	-0.764637	-0.410833	-0.399798	0.6422680215734914	-0.396568	0.376207792904796	0.0738988645794314	-0.122393	-0.374211	-0.526008	-0.443122	-0.56123	-0.740336	-0.348009	-0.0127361	0.0204245870508199	-0.579058	-0.11327	-0.764637	-0.61864	0.0570655447144643	-0.374572	0.5096538334236493	0.2005088053241621	-0.451787	-0.480491	-0.598534	-0.515388	-0.105716	0.2444851672008872	0.12194004249401	-0.210283	0.156688546801368	-0.56123	-0.521955	-0.410616	-0.198233	-0.344576	-0.480491
18	0.8405647540032204	0.7697942044079296	0.3407383782003426	0.3758285967774096	0.2884658745437158	-0.0282354	-0.214649	-0.0703602	0.925178622623878	0.3114501215510946	0.9623036601038608	0.8231576429957348	0.84947161660188	0.6358063407187217	0.2195261397525002	-0.027387	0.9392609509437252	1.0604163096499324	0.5365539053455127	0.3744720179306039	0.2661699664044123	1.2007244078269947	-0.269245	-0.914319	0.3339673399207772	-0.0314611	0.925178622623878	0.4643572286481125	0.5828691089038678	-0.40053	0.2061966274722595	-1.15887	0.5805891492503733	0.1749556029125335	0.3758285967774096	1.031742259769189	-0.0995174	0.3294697659123689	0.2060376318932104	-0.212021	0.2552213939641652	0.3744720179306039	0.0335007355945679	0.926509604130898	-0.264644	-0.557202	0.1749556029125335
37	0.1178980805560949	0.0789377218799746	0.2622758731841786	-0.195893	-0.383915	-0.147589	-0.181216	-0.0703601	-0.0170786	-0.469581	-0.485067	0.2220067654537525	-0.480652	0.1389239163690336	0.0725190568823459	-0.124956	-0.543742	-0.0612194	-0.505442	-0.17155	0.1596793028234562	-0.22495	0.0056282586688218	0.6461784124977743	-0.327623	-0.115511	-0.0170786	-0.021626	0.3099894481945542	-0.341807	0.8563232337763893	0.8245259495529428	-0.117936	-0.0910445	-0.195893	-0.130379	-0.107851	0.194873188770524	0.0402991596716261	-0.210604	-0.381417	-0.17155	0.022420905266166	-0.488345	-0.173227	-0.357673	-0.0910445
12	0.9228060955684222	1.1777311424628023	-2.16116	1.1579608187288908	-1.30161	0.1320355774017815	0.3926496319766771	-0.0703601	-0.646415	-0.0253035	-0.414472	0.0639758641044393	0.2514709395545907	-2.85317	1.9922369332560783	0.0683323811550116	-0.399722	2.783859615800627	-0.286477	0.0957560349975464	-0.889455	-0.347901	-1.83052	1.3133946588993552	0.8003972671513239	0.0727760210862417	-0.646415	-0.740936	0.7162385776986374	-0.431679	-0.352508	1.1204976751436653	-0.0509449	0.364734091910245	1.1579608187288908	2.728436733728711	0.1303543029495765	1.8480485227996692	1.9465817315687988	1.3940481032942404	-0.969934	0.0957560349975464	1.0395866126523077	-0.361256	1.5352121377653585	0.312195550004486	0.364734091910245
17	1.302313578131998	1.2848628701256843	0.2081397009694638	-0.703248	1.9608904160627123	-0.072254	-0.0592768	-0.0703601	-0.992253	1.392185471417306	2.390120411137299	1.6325734791439992	2.1759298700350174	1.0427829496986525	0.9339949907577187	0.1386929664404506	1.8549728659462996	-0.418283	2.241814362199422	0.7185951199895284	-0.723518	1.3757098113252255	-0.806384	-1.79086	0.2511712580308206	0.0817688265943788	-0.992253	-0.133658	1.444162871213275	-0.448108	-1.37612	-1.59079	0.8542742833781036	0.3116448605185815	-0.703248	-0.484353	-0.118726	1.0156729742222732	1.0746585000020925	-0.210263	1.9753220763698072	0.7185951199895284	0.1565650029950062	2.412681544798072	-0.0653038	0.2647608499858677	0.3116448605185815
146	0.776513907264226	0.718239321617059	0.4165234590094763	-0.32671	-0.180683	-0.087773	-0.216169	-0.0703601	-0.633848	0.1028725849691375	0.8369594744644577	0.8498859194782648	0.8326635745193656	0.522737445080823	0.4103459916327957	-0.0266986	0.506139074302493	0.1463131485094449	0.3666115161276501	-0.066777	-0.195236	0.6986849824211568	-0.40769	-0.879323	-0.126029	-0.0301401	-0.633848	0.4150430541881498	0.4701355149960994	-0.406627	0.0285804592299499	-1.01936	0.1212998057400797	-0.186483	-0.32671	0.1580084052590086	-0.0945964	0.5027653229886414	0.4024114442327992	-0.214151	-0.200692	-0.066777	-0.391824	0.8131349538411998	-0.265477	-0.487446	-0.186483
98	1.5846859337168169	1.5547780404183975	0.3078767205290074	-0.565146	2.310648005363169	0.0522118397877666	-0.193971	-0.0703601	-0.599465	3.2787007559863164	3.0228501160055576	1.6191594438507004	2.359467372098172	1.0746066407850556	0.7874237249230388	0.1682488066775037	2.9681691780453647	-0.325915	3.8645028617852	0.7017546808633561	-0.118972	1.8866016919906448	-0.616766	-1.80367	0.9707338846979724	0.0942951802154466	-0.599465	-0.0986178	1.813239357747349	-0.435515	-1.43211	-1.57479	0.8786037454217275	0.167294236818525	-0.565146	-0.477049	-0.109496	0.8808458476503832	0.7743030739834273	-0.216031	2.482250453039638	0.7017546808633561	0.2992320855550148	3.017479362092088	-0.124053	0.127766026774065	0.167294236818525
38	1.7166882373888035	1.808697644951964	-2.18465	-0.354833	-1.47183	-0.14084	1.0241145101339024	-0.0703599	-1.18411	-0.419766	-0.364556	0.8370428985772261	0.2989059806518199	-2.68853	3.0231201735849527	-0.00834985	-0.359133	0.5021783956253021	-0.42948	2.2867761044625223	-0.524121	0.5490997933362768	-3.15921	2.8040813336704997	1.468411924446951	-0.00394475	-1.18411	-0.552366	3.544895154421836	-0.473688	-0.0297415	2.6934356325764406	1.9937561705514293	2.7488072896195628	-0.354833	0.3868151354628923	0.0839052646589731	2.3719007121024838	2.636023806397912	1.405716518105615	-1.49667	2.2867761044625223	2.739729692086784	-0.304364	2.562491084984247	1.2642136539050612	2.7488072896195628
25	-0.594176	-0.487661	0.1605218244924345	-0.535439	0.2267598258119048	-0.0353585	0.3187548889104427	-0.0703599	-0.778136	-0.163857	-0.444688	-1.01749	-0.167367	-2.28034	-0.223077	-0.0820607	-0.37492	-0.527734	-0.304856	-0.69289	0.6085235696005756	-0.763593	0.8106598934559108	0.4669082728469234	0.1527537687400924	-0.0738853	-0.778136	-0.946583	-1.11524	0.1383016204189143	-0.0896286	0.4980145410011354	-0.848618	-0.578562	-0.535439	-0.657174	-0.123103	-0.404417	-0.19339	-0.209457	0.1713617352913369	-0.69289	-0.20838	-0.422359	0.3629660164076109	0.9673775052445136	-0.578562
107	-0.109271	-0.160472	0.3312586207948215	-0.347792	-0.502108	-0.152035	-0.202608	-0.07036	-0.364946	-0.514954	-0.656708	-0.129794	-0.734238	0.1974830809542984	-0.236607	-0.14093	-0.682964	-0.37384	-0.584349	-0.683477	-0.098021	-0.496141	0.1591821530603217	0.336929857513681	-0.570874	-0.130965	-0.364946	0.0393996079029565	-0.141722	-0.30668	0.6685936135738982	0.561875508696316	-0.639915	-0.607404	-0.347792	-0.313658	-0.099381	-0.148027	-0.250313	-0.210864	-0.56263	-0.683477	-0.509365	-0.663161	-0.359286	-0.449586	-0.607404
39	-1.05648	-1.2947	0.3030465219987777	-0.254161	-0.424344	-0.156964	-0.167539	-0.0703596	0.0018523334463766	-0.587764	-1.07634	-1.39841	-1.17208	-0.248392	-0.560854	-0.159515	-0.90045	-0.44675	-0.728496	-0.748942	0.1680651597075132	-1.20589	0.5522469785964381	0.1982016696620651	-0.675985	-0.149282	0.0018523334463766	-0.64562	-1.39173	0.1563879879422922	-0.626659	-0.0356806	-0.98521	-0.596854	-0.254161	-0.368749	-0.116636	-0.785719	-0.532245	-0.218809	-0.511949	-0.748942	-0.156071	-1.06171	-0.220382	-0.0210265	-0.596854
207	0.1804233277628796	0.191702738827732	0.3396109766599696	2.365627805180017	-0.919313	-0.095858	-0.21269	-0.0703602	2.8550983188662387	-0.189804	-0.0403521	-0.294854	-0.0396963	0.3153305991018844	-0.347876	-0.0965203	-0.158497	1.9306698058303629	-0.174237	-0.707295	1.0822012623289368	0.0961644	0.3643686903300233	0.2533960986339888	0.0634663251846014	-0.0891361	2.8550983188662387	2.47497578704539	-0.572488	0.0269147420679987	0.7090659168327162	0.4961042801496994	-0.67246	-0.723999	2.365627805180017	2.142625338458615	-0.103497	-0.448844	-0.540426	-0.213627	-0.988504	-0.707295	-0.623609	-0.0538743	-0.329738	-0.750704	-0.723999
80	-0.552861	-0.595425	0.1296559623505431	-0.662749	-0.946831	-0.157025	-0.194162	-0.0703594	-0.209999	-0.582028	-0.996643	-0.299722	-1.08087	0.1715716048895952	-0.314408	-0.156146	-0.852867	-0.721662	-0.711072	-1.05487	-0.726122	-0.695397	0.1428893436354108	-0.0148129	-0.820807	-0.145913	-0.209999	-0.813161	-0.947171	-0.280442	-0.215715	0.1601405464746684	-1.09097	-0.920103	-0.662749	-0.688817	-0.120675	-0.167553	-0.0870031	-0.206531	-1.02067	-1.05487	-0.955618	-0.986183	-0.282973	-0.194429	-0.920103
85	0.5230316529677019	0.4375859545156231	0.3050072993136226	-0.318859	0.4977447451929322	-0.0750947	-0.136919	-0.0703601	-0.478798	-0.0272824	0.3237172650539638	0.9196772196701142	0.3772959100418637	0.5359002926519688	0.4046045095370455	-0.0623795	0.3045870742254793	-0.0793946	0.0600809288255687	0.346582978921458	0.0224438178111339	0.2014482088742799	-0.355035	-0.429325	0.0083597437926849	-0.0586558	-0.478798	-0.130512	-0.0289508	-0.373459	0.6861016683684926	-0.47394	0.5145531202685102	0.2876393298002089	-0.318859	-0.14947	-0.103961	0.4475431651394896	0.3566628835492861	-0.210308	0.5260898828980887	0.346582978921458	0.145213032843256	0.3114165083928756	-0.181801	-0.404407	0.2876393298002089
123	-1.24724	-1.11817	0.2467158282869107	5.0329246879966325	-0.0705558	-0.0884392	-0.213404	-0.0703601	2.6142380365252738	-0.213533	-0.363038	-1.67151	-0.464852	0.1073579724363827	-1.54176	-0.124146	-0.315253	0.9197750402255256	-0.272677	-0.899201	2.5079105136287243	-0.838693	1.6773301990505372	0.1135439193367326	0.2495866143667681	-0.114751	2.6142380365252738	0.8499059784984093	-1.59668	4.583791797369963	-0.70805	0.038339715044681	-1.07337	-0.914968	5.0329246879966325	1.760371651724142	-0.122418	-2.34827	-1.78257	-0.21701	-0.129752	-0.899201	-0.406279	-0.376082	-0.369462	-0.639918	-0.914968
5	0.5498400526699712	0.8349931448930691	-1.87355	-0.0534341	-1.32386	-0.0602885	1.16344963071892	-0.0703599	-0.922866	-0.250589	-0.40258	0.101068051806475	-0.0301266	-2.65562	1.77143301021808	-0.0494778	-0.215868	0.6706501062632965	-0.343192	0.1039300400844137	-0.552009	-0.170604	-1.42887	1.3303175095079338	1.461541095000159	-0.0420819	-0.922866	-1.02623	0.8434907295387891	-0.419655	-0.459578	0.9831716915292537	-0.0888875	0.3752342963426966	-0.0534341	0.5901917728631675	-0.0598952	1.664582673197143	1.7874443677677367	0.6002390053282656	-1.16714	0.1039300400844137	1.3391306666922629	-0.374788	1.601046799453468	1.7375706089396492	0.3752342963426966
129	-0.576075	-0.712715	0.1928910328605373	-0.690649	0.1939778950490629	-0.157237	-0.204615	-0.0703594	-0.927705	-0.587078	-1.0328	0.4641203365507137	-1.11746	0.362312621286724	-0.208571	-0.157535	-0.966928	-0.702092	-0.722116	0.350239485749248	-1.22409	-0.613432	0.0421315847875435	0.4276386392225845	-1.0687	-0.147299	-0.927705	-0.359958	-0.902771	-0.376635	0.1837613817545725	0.4763019291234408	0.3604887915850697	0.4799062169583948	-0.690649	-0.757419	-0.109917	-0.0293493	-0.0566555	-0.20616	0.2052632601687375	0.350239485749248	0.1566734627393674	-1.0203	-0.339608	-0.380033	0.4799062169583948
32	2.2664168232757467	2.4879028018042977	-2.2951	-0.435912	-0.774311	-0.136122	0.2528398879826703	-0.07036	-1.51596	-0.352212	0.0354551639328064	2.7615425774874858	0.9684052916399086	-1.23426	3.405930337345523	0.0521122329648412	-0.0416497	0.1361618634088858	-0.276513	3.478297475310768	-0.414351	0.8357866057380582	-4.02369	2.6057759309252395	1.6111064496019378	0.0467473955160448	-1.51596	-0.672073	1.450189014666264	-0.491402	0.2206715976307849	2.547719877153918	3.18646524664387	4.055112870079616	-0.435912	0.1293359794951972	0.2175090108851818	2.480419329445668	2.9228155319559224	2.211363597814552	-0.743949	3.478297475310768	2.7464066886599903	0.1186561176576318	2.2543030596548026	1.7137409903586307	4.055112870079616
121	-0.266483	-0.339159	0.1657350977254968	-0.644353	0.7874788448312495	-0.14148	-0.191769	-0.07036	-0.0921373	-0.433829	-0.406473	0.139308672192756	-0.362612	0.5576413145215301	-0.599347	-0.118798	-0.285067	-0.864229	-0.460969	0.3335704134420216	-0.140282	-0.164636	0.5769995211804485	-0.30001	-0.48731	-0.109766	-0.0921373	-0.620645	0.5304778583702605	-0.241739	0.486035008937699	-0.382764	0.458533425529771	0.2727157449485521	-0.644353	-0.947292	-0.117506	-0.171686	-0.508	-0.20708	0.7849630966126425	0.3335704134420216	0.0225616588498369	-0.411501	-0.315458	-0.0248424	0.2727157449485521
137	0.7202708395685746	0.6674162454521417	0.2359894573101819	-0.755116	2.2812915565794225	-0.0851406	-0.163066	-0.0703601	-0.894249	0.6274019806705542	1.7584226529636782	0.8846513569464208	1.5238467851263562	0.9619321811996034	0.5362348380566491	0.042953152350495	1.09647606634829	-0.723322	1.2497773401117938	0.6655040788448389	-1.08064	0.7374147708574587	-0.451164	-1.86388	-0.193426	0.0169074422681441	-0.894249	0.1480660943775532	0.369505290971349	-0.422224	-1.32777	-1.59711	0.7754945877783654	0.2524996571666973	-0.755116	-0.747485	-0.112053	0.5561090331309276	0.6432892572619092	-0.20933	2.2935208427495657	0.6655040788448389	0.1591527935163032	1.7178923022982957	-0.251719	0.200466042049697	0.2524996571666973
154	-0.0952996	-0.151825	0.2272400225055704	-0.811395	0.1826224874985584	-0.140866	-0.144285	-0.07036	-1.02531	-0.38713	-0.202227	0.527019172833007	-0.0832728	0.5440804593382068	0.2124979844725786	-0.100543	-0.241323	-0.806176	-0.364099	-0.451299	-0.865136	-0.139819	-0.151392	-0.377977	-0.607332	-0.0929013	-1.02531	-0.246503	0.2496157272390645	-0.397763	0.207159263182267	-0.289888	-0.313782	-0.414939	-0.811395	-0.854788	-0.118006	0.3836596126580746	0.374469415908788	-0.212112	0.1996834447232937	-0.451299	-0.538178	-0.207885	-0.206842	-0.205898	-0.414939
175	-0.565208	-0.584044	0.0760862426340899	-0.645055	-0.0492809	-0.149693	-0.131561	-0.0703597	-0.644848	-0.51147	-0.715131	-0.609768	-0.753344	0.0133218205838285	-0.543686	-0.141147	-0.589808	-0.806497	-0.592649	-0.168296	-0.0856391	-0.610969	0.5391474168244843	0.8145811397565614	-0.315769	-0.131136	-0.644848	-0.915065	-0.589352	-0.177246	0.6122603775359916	0.9676547455630726	-0.235221	-0.0259543	-0.645055	-0.850405	-0.125509	-0.308104	-0.413282	-0.204863	-0.00137871	-0.168296	0.1810888130513078	-0.715648	-0.17518	0.4965376925650026	-0.0259543
16	-0.0784877	-0.0679264	-1.23883	-0.443583	-0.660173	-0.155915	-0.188285	-0.07036	-0.543289	-0.555243	-0.779298	0.6227091776636788	-0.697569	-0.129698	0.2969608814490485	-0.138588	-0.723486	-0.289554	-0.648603	-0.94336	-0.643515	-0.775902	-0.399697	0.2294566844388662	-0.487504	-0.128668	-0.543289	-0.146267	-0.416238	-0.38237	-0.0714136	0.3607012135054796	-0.962741	-0.810991	-0.443583	-0.436337	-0.0449341	0.4924986958292946	0.4219980346912101	0.1934803570149229	-0.724279	-0.94336	-0.564827	-0.770069	-0.0672578	-0.261445	-0.810991
84	0.2455629532539301	0.2173024991895152	0.3325188160836873	-0.437645	1.0431863781193305	-0.141175	-0.167806	-0.0703601	-0.466662	-0.0853961	0.9627965165553511	0.6644063029272155	0.8232984710522503	0.3338216707579948	0.2433766661385623	-0.0322562	0.246914392046797	-0.333069	0.3208174641542521	0.3707781749011313	-0.240503	0.5232119111509849	-0.271313	-1.24668	-0.476724	-0.0364092	-0.466662	2.596983571904909	-0.227823	-0.354087	-0.836636	-1.48796	0.5273225084768932	0.0125033784760393	-0.437645	-0.358684	-0.101456	0.2496540060222907	0.2082735105596582	-0.21142	1.0489235718672814	0.3707781749011313	-0.153904	0.9169309826583808	-0.322619	-0.323862	0.0125033784760393
31	-0.636503	-0.635219	0.2697177873759406	-0.363134	-0.627532	-0.157327	-0.201843	-0.0703596	-0.420941	-0.592063	-1.09931	0.3709499994331749	-1.20492	0.2037916219263711	0.0332908216218933	-0.160647	-1.05437	-0.288259	-0.735981	-0.344392	-0.944796	-0.839061	-0.0472342	0.7671837993462712	-1.03824	-0.150418	-0.420941	-0.155156	-0.687999	-0.337845	0.2388950425265864	0.8777416940044639	-0.347938	-0.198324	-0.363134	-0.223708	-0.114235	-0.00282422	0.0818747445849908	-0.21333	-0.645338	-0.344392	-0.0431143	-1.08364	-0.31558	-0.520081	-0.198324
3	0.1147276710848002	0.077888860004081	0.2520133436911038	-0.743262	-0.00450521	-0.144597	-0.0862063	-0.07036	-1.21825	-0.332323	0.1014851415376984	0.4297135174672278	-0.0426994	0.2317764783797261	-0.017488	-0.100922	-0.0207223	-0.827343	-0.213778	-0.462148	-0.228499	0.0658785777292452	0.1518740413396246	-0.343634	-0.385828	-0.0936961	-1.21825	0.3577192350743841	0.2428393368907298	-0.313503	0.2339675962175462	-0.231349	-0.314111	-0.486268	-0.743262	-0.901906	-0.105636	0.1080565255209274	0.0009769006657805	-0.207981	-0.0348917	-0.462148	-0.579358	0.0650811443363733	-0.260991	-0.238784	-0.486268
13	-0.900917	-1.00315	0.2980346974041791	-0.0896586	0.6660316239572136	-0.133411	-0.119678	-0.07036	-0.00185522	-0.482525	-0.702756	-0.208318	-0.792315	0.8660673031404462	-0.606049	-0.143344	-0.628009	-0.462095	-0.582036	-0.0334901	-0.336028	-0.611416	0.5932732871786723	-0.0109223	-0.826278	-0.133288	-0.00185522	-0.685687	-0.746779	-0.102053	0.5106256204474123	0.072123916852592	0.0763721577715438	-0.0523594	-0.0896586	-0.405046	-0.108195	-0.641584	-0.689797	-0.211691	0.7643707635562766	-0.0334901	-0.129684	-0.707325	-0.33949	-0.454609	-0.0523594
201	-1.28062	-1.32314	0.2763175706148419	0.2827447123992731	0.116454644540039	-0.155554	-0.169165	-0.07036	1.2455042463439694	-0.557471	-0.837265	-1.07468	-0.946752	0.3955104590374771	-1.53617	-0.150678	-0.895133	-0.563701	-0.660026	-0.809659	0.6665035055555	-1.00923	1.335593523916094	0.3266839473207751	-0.731485	-0.140491	1.2455042463439694	0.4397157572185866	-1.51137	1.2409081209597213	0.1627527722035838	0.3987851489742985	-0.877274	-0.778542	0.2827447123992731	-0.410923	-0.115105	-1.9135	-1.56776	-0.2143	0.0895573357312066	-0.809659	-0.406804	-0.836462	-0.457434	-0.457876	-0.778542
149	1.0198553148276346	1.0030072854254364	-1.26303	-0.523373	2.2249220852560483	-0.0779298	-0.000359605	-0.0703601	-0.807858	0.1925504115994649	0.9425387362106432	1.4477179759871055	1.3954570927265717	0.1837715839360837	1.0609379099470877	0.0392969791771162	0.9900230995062732	-0.10811	0.4653158914138636	1.2882773328607136	-1.45117	0.4797351166312772	-1.02226	-1.72102	0.1390166613124332	0.0223354509247319	-0.807858	-0.124581	1.1038754322697035	-0.459992	-0.853747	-1.53698	1.3558747189594924	1.196229988617445	-0.523373	-0.0667645	-0.0563824	1.2414230841627565	1.2941691737981396	0.1911585910663333	2.3033040951437083	1.2882773328607136	0.6667796657449825	0.9843298746727642	0.2212730320348185	-0.0838495	1.196229988617445
105	-0.19404	-0.256714	0.2847208989984469	-0.308509	0.0187689578446164	-0.137678	-0.152315	-0.07036	-0.472289	-0.437086	-0.512257	-0.124017	-0.541395	0.2872491230744025	-0.699464	-0.129708	-0.609234	-0.560848	-0.492445	0.0560740388311666	0.1116747636940408	-0.382488	0.6226471770334624	0.5105127359656598	-0.511805	-0.120112	-0.472289	-0.255178	-0.491258	-0.167582	0.8758212109571157	0.6479836336819108	0.1040753928201078	0.0813623706690432	-0.308509	-0.571177	-0.109407	-0.445671	-0.734911	-0.21283	-0.021311	0.0560740388311666	0.0254712591726631	-0.519948	-0.362599	-0.21994	0.0813623706690432
135	-0.326252	-0.441035	0.1791279344339402	-0.775762	0.2413956163282664	-0.153349	-0.127563	-0.0703597	-0.484056	-0.535994	-0.772318	0.0725205341433732	-0.788502	-0.258809	-0.686655	-0.141485	-0.725736	-0.807675	-0.626604	-0.206208	-0.745085	-0.606341	0.7002195751317712	0.6338872996444425	-0.667461	-0.131412	-0.484056	-0.726095	0.0216432901631604	-0.324537	0.4010316165217726	0.8178700921884344	-0.190142	-0.0662769	-0.775762	-0.880203	-0.119299	-0.0813292	-0.411933	-0.208502	0.2699836300493691	-0.206208	-0.00766005	-0.765393	-0.191426	0.0054907770347094	-0.0662769
178	0.0112837765517957	0.0239446756511954	0.2819548746191383	0.3948558646508086	-0.726622	-0.114903	-0.17017	-0.0703601	0.8528110414769614	-0.356067	-0.517442	-0.17401	-0.474656	0.0661375536670045	-0.0617153	-0.122289	-0.433673	0.4474744796349708	-0.429898	-0.66143	0.6833166562253693	-0.26778	0.0825739324236881	0.4694950165984439	-0.0165718	-0.112839	0.8528110414769614	-0.285786	-0.311908	-0.161105	0.708324846288576	0.6301972948443455	-0.690651	-0.596674	0.3948558646508086	0.5478621036566422	-0.110641	-0.0877762	-0.145037	-0.212592	-0.819873	-0.66143	-0.385064	-0.516386	-0.17722	-0.455565	-0.596674
213	-4.027	-4.14609	1.175178200175504	0.0875567847069789	-0.863685	-0.157444	-0.162385	-0.070353	0.8360010146956725	-0.598026	-1.20353	-2.96433	-1.35778	-0.520293	-2.13877	-0.165101	-0.888083	-0.731459	-0.752779	-1.46229	-0.0728648	-1.72452	2.4245814467137063	-1.57944	-1.26951	-0.154916	0.8360010146956725	-1.06553	-2.26807	6.984388462544955	-6.59462	-1.69787	-1.72068	-1.30857	0.0875567847069789	-0.629246	0.1791493139951156	-3.30718	-2.12459	-0.275938	-0.973429	-1.46229	-7.31179	-1.18246	-0.381264	0.1753137014535649	-1.30857
73	0.5900664351390476	0.519742150003999	0.2303544783267941	-0.66297	2.1776056819609724	0.0107751942496588	-0.130508	-0.0703601	-0.581084	0.8121530982642976	1.8360402927739925	1.3528570093418315	1.6506915931380393	1.1730297855239398	0.3771291009234577	0.0612583127283721	1.4487237316747517	-0.571536	1.3362147630720826	0.4139394559517899	-0.761493	0.829156085307647	-0.246083	-1.91145	-0.05347	0.0324484521147131	-0.581084	-0.684935	0.6966396323176565	-0.421591	-1.60137	-1.63749	0.5258838274175571	-0.0127007	-0.66297	-0.509773	-0.116195	0.6281486695049708	0.5401523502045376	-0.210994	2.160581706205691	0.4139394559517899	-0.0956138	1.8077554405783327	-0.218982	0.1577408466082406	-0.0127007
76	0.782634825101471	0.7278941957516052	0.2087219619768697	0.1662028577278599	-0.256796	-0.00499358	-0.192022	-0.0703601	1.8657180029939384	0.6757112200238571	1.054725282185652	-1.62827	0.8291164748204328	0.6157179922732675	-0.597233	-0.0261345	1.247039674962132	-0.191437	0.8945343166061082	0.0839161308665123	2.119802539174424	1.1602322505742633	0.8100313479583219	0.8087428623290667	2.33626860006532	-0.0293939	1.8657180029939384	0.0196107748194354	-0.705711	0.3959633337373429	0.7279254505875417	1.001401296902139	-0.00662298	-0.117617	0.1662028577278599	-0.259714	-0.120041	-0.60355	-0.637534	-0.214506	-0.323905	0.0839161308665123	0.2212835176394206	1.014940569067729	-0.251286	0.1773016150181721	-0.117617
166	-0.249858	-0.400316	0.2393420331204348	1.0756388508699954	0.2964738201032729	0.2001534340385181	-0.0977251	-0.0703601	1.350449628216897	0.5759998937322999	0.1853240580728587	-1.8585	0.3360951541878649	0.082169079208805	-0.74565	-0.0507253	0.6179213892289928	0.6478928327967737	0.3233769685324514	0.112848726510063	2.2250194161589008	0.0139440471571481	1.16611469323717	1.1789854013581955	2.0020363246566726	-0.0464285	1.350449628216897	-0.491813	-1.29126	1.2272949397533586	0.2058511762735791	1.1783379898036683	-0.264374	0.0960095262499216	1.0756388508699954	0.5539109468214329	-0.120743	-1.01671	-0.791085	-0.218485	0.2406596899984819	0.112848726510063	0.7411590365169445	0.1909593277639602	0.0235641058240501	0.2060260767060816	0.0960095262499216
66	1.0000982883895235	1.2687923581793312	-2.04458	-0.821705	-0.359013	-0.156943	0.0776838902460992	-0.0703585	-1.8271	-0.579385	-0.949394	2.6897778088633237	-0.887014	-0.356846	2.17973965404028	-0.148066	-0.90763	-0.807594	-0.703042	3.096372688519056	-2.20711	-0.516885	-2.69794	2.973716011799538	-0.0416353	-0.13792	-1.8271	-0.836894	1.1775689433650154	-0.486996	-0.974322	2.984928275393678	2.9189646113674343	3.754518633899748	-0.821705	-0.927143	-0.136901	1.5906752035380396	1.953793101050972	0.6249044512531469	-0.257258	3.096372688519056	2.786184436007801	-0.9351	1.208243756349152	2.269479067829421	3.754518633899748
122	1.1513946777255617	1.1694790704871472	0.3040909435991294	0.5993877213128956	-0.400653	0.0251204928863812	-0.178159	-0.0703602	1.077795804471696	0.5153919213521486	0.8897846687771037	0.7539381576836099	1.059336185490009	0.4805496172034788	0.8393191207928616	0.0086232271873952	1.0423962894420384	1.929631314581939	0.650924563440731	0.1153631934028258	0.6764233551808779	1.234573780935084	-0.807707	-0.357611	0.7089570774656302	0.0011813861765498	1.077795804471696	0.6718957317784232	0.855148050281547	-0.395362	0.7738499812269323	-0.477786	0.271786372641527	0.007387598294483	0.5993877213128956	1.8677962817065048	-0.104798	0.8342260542875868	0.7922320996012523	-0.210879	-0.459206	0.1153631934028258	-0.0385664	0.8989040782604443	-0.0552225	-0.587511	0.007387598294483
43	-2.45407	-1.77617	-1.60589	-0.570964	-1.10423	-0.157418	1.040041159853475	-0.0703566	-1.71411	-0.595926	-1.15028	-0.793637	-1.25289	-2.32248	0.3146482643336875	-0.162211	-1.1309	-0.798523	-0.746112	0.1303000641378014	-3.65744	-1.42966	0.7666851363113534	0.7412953977431714	-0.812407	-0.151993	-1.71411	-1.06409	-0.335406	-0.113382	-3.03349	-0.429348	-0.299119	0.5044067799850309	-0.570964	-0.845228	-0.15644	-0.347799	0.6265414707363576	0.1949831334758342	-0.756568	0.1303000641378014	1.4671388724965335	-1.13134	0.8872403121770367	2.3629805398191737	0.5044067799850309
27	-1.06638	-1.01376	0.1924451817927152	-0.433287	-0.685843	-0.151767	-0.138078	-0.0703598	-0.365823	-0.525652	-0.787094	-0.827379	-0.806494	-0.43587	-1.06669	-0.143669	-0.734905	-0.847484	-0.617195	-0.793721	0.2131953327281906	-0.965864	1.1753784771934075	0.1196218041192363	-0.328691	-0.13359	-0.365823	-0.759533	-0.402898	0.4539006089910612	-0.484593	-0.136535	-0.99235	-0.647595	-0.433287	-0.87363	-0.125666	-1.07032	-1.0757	-0.213729	-0.711054	-0.793721	-0.146967	-0.7828	-0.273547	0.6069174744334371	-0.647595
21	1.2811395755442412	1.306921834300096	-1.11622	0.7557473458010597	-0.72833	-0.0741611	-0.204979	-0.0703602	1.3474460274550453	-0.0870542	0.3138372414560893	0.6545208163830918	0.4893769616695322	-0.564042	0.7799519682590709	-0.0514137	0.3133554460825906	2.178127639043831	-0.0128302	0.3352791168547881	0.9309363766714216	1.017792076712888	-0.841595	0.5648225229166933	0.9249690861481584	-0.0490247	1.3474460274550453	1.310267323241154	2.016044901068574	-0.395755	0.9726235821577618	0.6079830038551252	0.3848978492473066	0.2909533005643198	0.7557473458010597	2.008257433523493	0.0190330892265449	1.0136754954481124	0.7064790608508159	0.193703562506998	-0.8236	0.3352791168547881	0.2132174518969803	0.3126669876056564	0.1272509908912936	-0.526361	0.2909533005643198
127	0.4467345298154133	0.4160411224726442	0.2959563478227557	-0.495159	0.8109150288621444	-0.0647099	-0.196318	-0.0703601	-0.629026	0.7227840930286501	1.8104254241878328	0.8692385044510602	1.3478304960179288	0.7052280796045907	0.1182651983135677	0.0220760890724303	1.0011928367812035	-0.326646	1.329705877368021	0.881540857052647	-0.956596	1.4309216134809004	-0.202188	-1.91647	-0.324204	0.0034388481447231	-0.629026	1.000664722814638	0.6208402941537036	-0.392543	-1.7227	-1.63186	0.9942923387865564	0.3268447061761029	-0.495159	-0.331381	-0.116186	0.4091109027797263	0.2500917639620985	-0.216207	0.9720390943275448	0.881540857052647	0.0416121764347984	1.744724448045789	-0.271253	0.1156121656706462	0.3268447061761029
131	-0.352891	-0.318485	0.2595031946494788	-0.220003	0.1377694302955784	-0.14501	-0.153951	-0.07036	0.2148680943008681	-0.48392	-0.670408	-0.705695	-0.765383	0.0455684037428775	-0.458488	-0.139598	-0.696098	-0.505289	-0.559654	-0.0687682	0.5355035066584145	-0.598733	0.4101114284161645	0.7016421275282755	-0.438482	-0.129547	0.2148680943008681	-0.506843	-0.641533	-0.0915991	0.9483232645199884	0.8885715405155505	-0.113389	-0.0416201	-0.220003	-0.488449	-0.109777	-0.453643	-0.544623	-0.210472	0.0793970579251024	-0.0687682	-0.0168436	-0.673237	-0.303278	-0.246038	-0.0416201
161	-0.454936	-0.540039	0.2085314753739657	-0.560491	0.4736664406553958	-0.153492	-0.1818	-0.07036	-0.063732	-0.490018	-0.370866	0.4982333767342569	-0.377287	0.8804763288024607	0.0124073946961434	-0.121723	-0.397247	-0.563907	-0.498844	-0.22283	-0.951654	-0.259995	-0.0619116	-0.878792	-0.87893	-0.112693	-0.063732	0.2622750873478129	-0.595014	-0.37158	-0.247072	-0.922344	-0.0689367	-0.250855	-0.560491	-0.626277	-0.114109	0.0473031033503725	0.0989464082107631	-0.208958	0.5669204731557518	-0.22283	-0.589432	-0.384567	-0.302899	-0.44982	-0.250855
195	0.78495752268639	0.7438203724607008	0.3337663018550098	-0.0048576	-0.134697	-0.00366871	-0.213757	-0.0703601	0.7664516331148845	0.4606283141288448	0.9347277086475942	0.5048291266231623	0.9514409331756358	0.4779355248925906	0.0235534463836604	-0.0120109	0.8386355561867138	0.1009489345324481	0.6260066037319829	0.0648844273959774	0.4321975553100538	0.9316531922151436	-0.107029	-0.670324	0.2769667894686048	-0.0175744	0.7664516331148845	0.7833760213703145	0.455858536975978	-0.330763	0.2992019778033312	-0.815891	0.2460395406774866	-0.115881	-0.0048576	0.0528031500714879	-0.101894	0.202767863151289	0.0071491359970477	-0.214174	-0.151743	0.0648844273959774	-0.231459	0.9198083659515812	-0.3016	-0.421687	-0.115881
111	0.3549490501545854	0.3214755607923351	0.2152737084754229	-0.78926	1.4703060886139097	-0.124943	-0.197223	-0.0703601	-1.20609	-0.0902625	0.7188616196839467	0.5332469653168072	0.5931517111731267	0.4810224068429998	0.0460592943496189	-0.0525094	0.3126399331144549	-0.782841	0.1895399691115131	0.802477032720124	-0.59086	0.1988034945426713	-0.000375457	-1.44737	-0.400739	-0.0523155	-1.20609	0.2418897255515638	0.3232927187587365	-0.401663	-0.575559	-1.52696	0.94275996101939	0.5096824650799162	-0.78926	-0.767113	-0.123174	0.2719772993518218	0.2970920153060643	-0.214571	1.4926337858567085	0.802477032720124	0.1795567273287154	0.6754177741247643	-0.220226	0.1772071572744905	0.5096824650799162
210	1.281781770137474	1.4353058124593094	-2.40123	-0.0962246	1.921010530055625	13.916462368902462	12.480897304559342	-0.0703602	0.8679164434094578	5.39921568678621	0.7301298027637267	0.3041647965044999	1.360357270840384	-5.53603	2.273738425991956	14.099366774553353	3.21896432086865	0.5548762195460717	1.1829273045200597	4.733846380987244	0.5896498307529152	2.615492204588089	-0.579687	-1.0832	4.9662650025946	14.132614769990042	0.8679164434094578	-0.372411	2.2232362063405	-0.428221	0.698636065133726	-1.35376	4.67983691308838	4.523724408503272	-0.0962246	0.5920237735057772	13.316665069682577	1.5594483375581	1.9808998500837776	11.88258912138038	1.918319689091117	4.733846380987244	2.7054852197982853	0.759974959325606	11.818166565875732	0.9159557446159744	4.523724408503272
97	0.0264827690734173	0.0425638647596788	0.2669940696068903	0.0126995235847795	-0.397048	0.0304386979435485	-0.0634515	-0.0703601	-0.250758	0.0046811208734698	-0.147443	-0.445463	-0.188363	-0.0019599	-0.391493	-0.101935	0.0027750074360918	-0.311869	-0.134619	-0.449593	1.070836098777701	0.0341935209833898	0.4557456392052368	0.3379857583287528	0.191298424744301	-0.0936234	-0.250758	-0.638064	-0.52737	0.1046877187629074	1.078778946243151	0.5283318607149637	-0.39977	-0.470635	0.0126995235847795	-0.277364	-0.111651	-0.383701	-0.504585	-0.212506	-0.42094	-0.449593	-0.404887	-0.161156	-0.189237	-0.233467	-0.470635
47	0.4494171334616332	0.3923144766673854	0.2687127489823588	-0.128279	0.074403136801193	-0.139012	-0.191664	-0.0703601	-0.261856	-0.319611	0.0203112693655061	0.7896978005842714	-0.100568	0.1390056317906869	0.9657812091863416	-0.103307	-0.170777	0.1761785605385687	-0.230366	1.1898475114414808	0.263113451780041	0.3149504751170576	-0.991577	0.2730474465578231	-0.0942371	-0.0956116	-0.261856	0.7024084997900198	0.7965216280485723	-0.399525	0.9571937699989584	0.1694385613808067	1.35382239492713	1.1209629059527413	-0.128279	0.1246389741363233	-0.119115	0.8139536781414269	0.8299703624159945	-0.216029	0.0460391172015569	1.1898475114414808	0.9141160687702392	-0.00955815	-0.1176	-0.427036	1.1209629059527413
193	0.6614560205148564	0.6089167389740756	0.2442250838162377	-0.672098	0.7363391702677652	-0.0449155	-0.133696	-0.0703601	-0.636009	0.2914052377823343	0.9568132437737996	1.372819565763554	0.9124492649153914	0.7086001349594043	0.8887740037086691	-0.0222158	0.9621040536146154	-0.442427	0.5352110221526988	0.2783066513751985	-0.598648	0.8917459406664343	-0.80155	-1.3791	0.0130079728846949	-0.0277437	-0.636009	-0.478491	0.5218936661819792	-0.435206	-0.404129	-1.50251	0.4291947727897481	0.1249492742372624	-0.672098	-0.465608	-0.118373	0.8815650942646113	0.9926174748286078	-0.21435	0.7937576290039045	0.2783066513751985	-0.203956	0.9303516402674038	-0.112674	0.0059638752149164	0.1249492742372624
94	0.5206737849911399	0.4582255620133267	0.2313459515802177	-0.444537	0.4672989792416874	0.0081557813433661	-0.167298	-0.0703601	-0.162514	0.3959621914134524	1.2306923652901869	0.8828539957565824	1.1529148617486948	0.4023980441022344	0.4566613591922804	0.0166572143896744	0.7043205951695978	-0.126349	0.710030792274005	1.0147681591060345	-0.681033	1.2009135997784632	-0.548626	-1.73341	-0.232793	0.0063815528173526	-0.162514	-0.311327	0.409123874766823	-0.406957	-0.618231	-1.54864	1.1221723305257008	0.6849204189244033	-0.444537	-0.124375	-0.11834	0.6560308800340547	0.5594812903214003	-0.211451	0.3676046053184983	1.0147681591060345	0.1805715241600455	1.1990860080333947	-0.152456	-0.054541	0.6849204189244033
200	-1.16122	-1.1833	0.1369802243564799	-0.697407	0.1019438632041063	-0.155778	-0.173058	-0.0703595	-0.849281	-0.555248	-0.836246	-0.422151	-0.931644	-0.306811	-0.991065	-0.150027	-0.900395	-0.939107	-0.654165	-1.13198	-0.912542	-1.11163	0.7452861254285292	-0.0401078	-0.912837	-0.139849	-0.849281	-0.585728	-1.14674	-0.137017	-0.242652	0.0025362413142582	-1.1381	-1.00423	-0.697407	-0.916241	-0.129196	-0.783	-0.711181	-0.212843	0.0788682701120099	-1.13198	-0.837759	-0.834865	-0.420303	-0.106732	-1.00423
29	0.4411833586134189	0.7965670841380713	-1.88445	-0.850421	-0.764515	-0.142932	0.743239616454818	-0.0703588	-1.8776	-0.506524	-0.833823	-0.402068	-0.565252	-1.39735	1.546616971848428	-0.114932	-0.740946	-0.834077	-0.616209	1.6556917221617955	-1.25254	-0.452119	-1.69115	2.5068338203289864	0.4215555791313953	-0.105243	-1.8776	-1.14085	2.2045617667200967	-0.459389	-0.370843	2.3927976547885548	1.3838553770907376	2.097076298112569	-0.850421	-0.922463	-0.0626406	1.7832216795904303	1.5920304585664211	0.596257944097266	-0.604195	1.6556917221617955	2.0108777681294505	-0.811017	1.2062973159600685	4.466119350003067	2.097076298112569
183	-0.836097	-0.845604	0.1927901160482682	0.1077344167475961	-0.06719	-0.149115	-0.165102	-0.0703599	0.4799187276411994	-0.527389	-0.85758	-0.715419	-0.881888	-0.0422635	-0.552414	-0.14546	-0.794709	-0.212274	-0.635395	-0.643688	0.5043103216161647	-1.04131	0.6655501062712715	0.444024847944338	-0.416281	-0.13529	0.4799187276411994	-0.59829	-1.05691	0.1613237249534944	-0.0832697	0.4413673970344148	-0.844266	-0.512023	0.1077344167475961	-0.188627	-0.118725	-0.72258	-0.635026	-0.209321	-0.141413	-0.643688	-0.20985	-0.848084	-0.223548	-0.250577	-0.512023
55	0.5807002520457685	0.5438982898704685	0.1842918529993733	-0.451451	0.1404665934804	-0.0900792	-0.0437042	-0.07036	0.0943866410528494	-0.182026	-0.0807806	0.2892912057319214	0.0279852456943221	-0.53062	1.0564956170194149	-0.0809516	-0.0860475	0.1090208485448949	-0.179883	-0.589653	0.349189455209983	-0.349967	-1.0332	0.5306138415547874	0.3264533649333648	-0.0739409	0.0943866410528494	-0.601661	1.0722068976840704	-0.389345	0.5491986711239281	0.7345469885804952	-0.569001	-0.495612	-0.451451	-0.0274797	-0.117233	1.013080917291807	1.077851465429309	-0.207545	0.0562891133502233	-0.589653	-0.222855	-0.0765731	0.2088513466437476	-0.113261	-0.495612
186	0.8257810458616623	0.7446547336100118	0.3271655263566528	1.1515805294945625	-0.497021	-0.025323	-0.200953	-0.0703602	1.4084195556096364	0.1756254628099754	0.5789637166813906	-0.892505	0.5428024706511754	0.3729153740918951	0.028803458087511	-0.048177	0.430875833000605	1.7736544736508892	0.2757397316448846	-0.0231105	1.6777173562363052	0.604736746401653	0.0386594307496393	0.5890134511445418	1.2101362327993257	-0.046559	1.4084195556096364	0.8216953682348724	-0.393803	0.0163632232857029	0.7314627296187728	0.7642321701907683	-0.0717344	-0.177502	1.1515805294945625	1.7887836663721166	-0.107846	-0.00650086	-0.0519697	-0.21439	-0.560983	-0.0231105	-0.0484761	0.5557010450139543	-0.156226	-0.480477	-0.177502
77	-0.780802	-0.748917	0.2223175494391925	-0.202127	-0.728948	-0.153212	-0.148064	-0.0703597	0.3367603767749292	-0.551016	-0.917756	-0.817052	-0.985893	0.1608537181538115	-0.575861	-0.151334	-0.781393	-0.439425	-0.666409	-0.988392	0.1535140759190766	-0.798103	0.5275762755320733	0.0366883914026604	-0.623326	-0.141113	0.3367603767749292	-0.773501	-0.540843	0.0443245342993315	0.1766860018247952	-0.000644109	-1.05338	-0.862196	-0.202127	-0.376823	-0.117561	-0.561488	-0.573785	-0.211174	-0.819467	-0.988392	-0.566614	-0.908612	-0.236094	-0.235793	-0.862196
192	-0.0532385	0.023122932591905	0.3107240914374566	0.1591553312769826	-0.651184	-0.152612	-0.19289	-0.0703601	0.1170701578854417	-0.509133	-0.59378	-0.822444	-0.627206	0.3917044346917707	-0.409415	-0.134514	-0.573654	0.2381470865681718	-0.564163	-0.462511	0.8530370337602634	-0.549818	0.3773280232327376	0.6117608765640896	-0.10362	-0.12472	0.1170701578854417	1.4940898180599569	-0.834352	-0.00820292	0.7577932627081646	0.7959490219801801	-0.552976	-0.398872	0.1591553312769826	0.3020764220153162	-0.10719	-0.405694	-0.418553	-0.212929	-0.723216	-0.462511	-0.246732	-0.597029	-0.305513	-0.529917	-0.398872
11	1.82598313157326	1.83853523813981	-1.07697	0.8463337063229963	0.8605718648567763	0.1398913019335489	-0.21332	-0.0703602	0.7662605491844962	3.766162423629357	3.166200980959247	1.4469545777739037	2.565270494948558	1.0316560540311914	1.3246811222450974	0.2089179118509272	3.14008657106867	3.052072354820559	4.221978238817225	0.5896750610822881	0.6184274791697808	3.033852563942338	-1.20848	-1.53525	1.3799994348995568	0.1214089704092613	0.7662605491844962	0.4040351755131455	1.505686329915754	-0.438129	-1.14723	-1.53412	0.8441824979275452	0.0467250307700355	0.8463337063229963	3.086464393523315	0.0207309008945985	1.1757690128416567	1.2741933801640946	0.1884163428204784	0.9801839441675304	0.5896750610822881	0.1559038922336489	3.196585168812418	0.0040701539176906	-0.570382	0.0467250307700355
125	-0.469755	-0.513022	0.2429238477108019	-0.0979171	-0.16363	-0.154521	-0.222698	-0.0703601	0.0097437746189873	-0.525102	-0.609103	-0.0277845	-0.648692	0.4988528763944371	-0.621892	-0.136567	-0.632716	-0.450812	-0.583539	-0.0438154	-0.0983512	-0.387313	0.6131244294543456	0.2783103551101666	-0.710923	-0.126749	0.0097437746189873	0.2073322080499057	-0.573371	-0.137716	0.803786727128526	0.4050146058271684	0.0442962423122311	-0.0261744	-0.0979171	-0.398644	-0.11261	-0.590187	-0.648466	-0.210018	-0.193425	-0.0438154	-0.0978462	-0.615177	-0.402375	-0.494801	-0.0261744
92	-1.92105	-1.87514	6.741700736609577	-0.318943	-0.804794	-0.157054	-0.22307	-0.0703592	-0.131558	-0.584174	-1.04246	-0.649675	-1.2039	0.2254006363282835	-1.58627	-0.160612	-0.922187	-0.932774	-0.718124	-1.62344	-0.685615	-1.22947	1.1736763051183086	-1.13868	-1.23744	-0.150384	-0.131558	-0.792465	-1.22242	0.423970205379415	-1.68787	-1.30091	-1.61111	-1.50756	-0.318943	-0.961538	-0.193814	-1.66098	-1.63645	-0.617144	-0.828167	-1.62344	-2.05234	-1.03222	-0.536117	-0.323629	-1.50756
2	0.6301832031401151	0.7288105546453097	0.11526247326915	-0.360998	1.6899298585831422	-0.148758	-0.104457	-0.0703601	-1.06598	-0.43083	-0.182031	-0.552878	-0.385434	-0.266619	0.382117096539254	-0.122217	-0.330291	-0.145364	-0.391692	4.531360563534304	0.4865448054830925	-0.205562	-0.342795	2.290717458138012	0.6142093348012322	-0.113157	-1.06598	0.1859045687436646	-0.121602	-0.33155	0.8371067780391536	2.345754377279869	4.135437083874342	4.5033245213407325	-0.360998	-0.18364	-0.131396	0.5923498926732222	0.4628078069800736	-0.211848	1.6200461555151224	4.531360563534304	3.340222262547342	-0.214379	0.0128521608242093	0.3625418858182876	4.5033245213407325
139	1.1025838544864686	1.0713661254896452	-1.25919	-0.62908	0.410342479028575	-0.123295	-0.163418	-0.0703601	-0.483042	0.0859773439145064	1.2036253695436006	1.0072326708734882	1.3404334294091589	1.3040282464926949	0.2983616283442591	0.0230474840987456	0.7639043270231453	-0.329882	0.5396299140984044	-0.265086	-1.1811	0.7077175799775335	-0.195727	-1.09186	-0.159459	0.0059239924661542	-0.483042	0.2768857139682239	-0.414574	-0.447687	-0.867643	-1.19913	-0.107496	-0.311981	-0.62908	-0.283732	-0.0705134	0.5567795685424156	0.7512929249134568	0.187367386627763	0.3503890184771815	-0.265086	-0.650571	1.206108631170423	-0.072696	-0.116822	-0.311981
48	-1.40482	-1.65239	0.1053549795232459	-0.613886	-0.481756	-0.157277	-0.162417	-0.0703591	-0.863354	-0.5913	-1.09805	-0.748269	-1.19678	-0.0963705	-1.34893	-0.160371	-0.959252	-0.951055	-0.734615	-0.801246	0.107923915155936	-1.25225	1.2168469664989598	0.0379361796417854	-0.821123	-0.150141	-0.863354	-0.849994	-0.97238	0.3044289835235313	-0.810518	-0.231116	-1.06754	-0.605442	-0.613886	-1.01661	-0.126091	-1.30029	-1.25679	-0.207774	-0.558261	-0.801246	-0.30647	-1.08222	-0.299831	0.5839702712095535	-0.605442
187	1.118398092252861	1.0817986248745666	0.2703703641748755	0.0159392305827494	-0.688442	0.0208735036587585	-0.198655	-0.0703601	-0.0616436	0.288252792638068	0.714040445367375	0.7825974767627663	0.8380398448790902	0.5888708517714715	0.4434530581472798	-0.0221527	0.5456133985272957	0.5129546667175982	0.3716686594536449	0.0164870884729445	0.275072206973238	0.9221602800096064	-0.464778	-0.330698	0.3340576277417642	-0.0253605	-0.0616436	0.3665040561408836	0.9683041773085578	-0.39288	0.5047827974698899	-0.367314	0.1603843608549916	-0.0725365	0.0159392305827494	0.3975423529152527	-0.108735	0.5959672429130164	0.4137286055147448	-0.211458	-0.723643	0.0164870884729445	-0.263513	0.7075137313194237	-0.140729	-0.439965	-0.0725365
112	1.0802612260916136	1.0169548421391663	0.3346949600329551	-0.298263	2.357287616315655	0.0057326462693244	-0.186238	-0.0703601	0.1288379467778327	1.53486264405317	2.370040184488985	0.9445523676693536	2.1467055345965504	0.6225752962158868	0.5195670407714679	0.1384340276221213	1.844072921694664	0.2020776279396103	2.1990077028825423	0.9445028241649864	-0.478021	1.4897479072667357	-0.540397	-1.92758	0.2368905042650354	0.0858844658571498	0.1288379467778327	0.4275147652003304	0.984097990179233	-0.416922	-1.35808	-1.62117	1.0416612053402363	0.3742328408534339	-0.298263	0.1109298314905649	-0.103468	0.7270984037068288	0.5710373727007336	-0.213172	2.4269079303395853	0.9445028241649864	0.3585985433330239	2.3861823365024266	-0.14812	-0.239744	0.3742328408534339
118	0.9175682092804796	0.8779936696499545	0.1714295199180558	-0.575252	0.9573996271211538	0.046044243190807	-0.128911	-0.0703601	0.4415817660993111	0.7388988178835163	1.1732053377824163	0.6253080936359254	1.3097014041952233	0.8814160643031718	0.5699304477579558	0.0325645810252162	1.2051315453185194	-0.372171	0.9042262444839596	0.0055583021259243	-0.261437	0.5360540882112169	-0.517492	-0.891096	0.3990580976178356	0.0185014721479236	0.4415817660993111	-0.334486	0.8922041636431767	-0.415388	0.2072764510104616	-0.955717	0.1635820020535076	-0.0686991	-0.575252	-0.409866	-0.117946	0.8585854260591983	0.7342199068398267	-0.209234	0.933369387361609	0.0055583021259243	-0.210452	1.175523086449974	-0.110075	-0.123563	-0.0686991
174	-1.35762	-1.41353	0.1185280025787223	-0.695697	-0.125246	-0.155703	-0.0822092	-0.0703594	-0.764023	-0.56472	-0.922962	-0.767486	-1.02966	-0.461333	-0.941868	-0.154126	-0.89664	-0.956248	-0.680145	-0.846035	-0.0184392	-1.11948	0.9798222030475884	0.1715935011090003	-0.666807	-0.143903	-0.764023	-0.909673	-0.772715	0.341398276491144	-0.57791	0.0870260083712404	-1.01812	-0.694981	-0.695697	-1.0091	-0.127829	-1.00565	-0.84321	-0.208693	-0.184609	-0.846035	-0.311399	-0.917492	-0.21552	0.8141440552545255	-0.694981
155	1.2957074551313106	1.2556228957521176	0.311167042664469	-0.210391	-0.529414	0.0738301530132136	-0.123384	-0.0703601	0.2192481744621528	0.7092026853265561	1.2846694783054704	0.9524932033299324	1.259161119546148	0.5769769938151307	1.0308643542720246	0.0208592682319248	1.1978924810685634	0.6644376828613173	0.936611121393205	0.0211921691005342	0.4869526706243868	1.4959065052711125	-1.12547	-0.49569	0.6821640349478596	0.0076561300952412	0.2192481744621528	-0.248271	0.7838082560133609	-0.427159	0.4001167684716132	-0.586138	0.2070759451996724	-0.130917	-0.210391	0.5779028808746646	-0.107756	0.9382055275854484	1.0517712778585309	-0.212853	-0.499351	0.0211921691005342	-0.19724	1.261451149564251	-0.0223074	-0.293551	-0.130917
70	1.0428321320867806	0.9565942936090625	0.3438709480986244	0.268623866940499	1.567015745140833	-0.0737051	-0.171474	-0.0703602	0.5833870485120061	0.6343107254976703	1.8079495269955177	1.3369187702397602	1.7660403225880403	0.3878530399087207	1.3165615126361645	0.0810526957147772	0.9653649364262936	1.80910800773332	1.2551711608083669	1.6654561464456008	-0.62195	1.3221096876462906	-1.19715	-1.83919	-0.0414774	0.048778705736658	0.5833870485120061	3.1066659859498325	0.9905484793732297	-0.439472	-0.97828	-1.5844	1.7476297225470634	1.148471003934509	0.268623866940499	1.6402449405363355	-0.101547	1.1627631014053392	1.237485628558063	-0.213426	1.6227516014756522	1.6654561464456008	0.7216670752511868	1.8113833614937955	0.1043539690785948	-0.48598	1.148471003934509
109	0.2663345245316676	0.2914800396066734	0.340040260505295	2.517820846978027	-0.245226	0.2171361998739479	-0.185416	-0.0703602	2.047045717176045	0.4848190591651857	0.2733138644560489	-0.843739	0.2497375266578062	0.2261688401271634	-0.763556	-0.0709035	0.5743717514526365	1.5627143419965304	0.2616919698351317	-0.414352	1.981154768046828	0.2990140097867999	0.835857944304148	0.7227349561040796	1.244735267670053	-0.0657978	2.047045717176045	0.7376162146620823	-0.563757	0.5663272951625848	1.0904627704856118	0.9139250750338342	-0.406119	-0.507291	2.517820846978027	1.60561676172789	-0.104944	-0.835903	-0.973055	-0.214311	-0.332289	-0.414352	0.0298103702825358	0.254057603249566	-0.266574	-0.579291	-0.507291
20	2.106989838826605	2.1169757029504104	-1.09061	1.991347284798617	-1.5714	0.1320425718679909	-0.215084	-0.0703602	1.9690967904053	1.3853169091172912	1.7453060102674032	0.9599452079780708	1.729703419103879	0.6144100229365748	1.5829811066591282	0.0844472404200482	1.7833057231708178	7.039652291623296	1.5850066654123665	0.2671547917809487	1.2350375294546023	2.563515136659513	-1.73594	0.2811424883795428	2.283468757502535	0.0556301487051588	1.9690967904053	3.084373986072241	2.3087474208749037	-0.397881	0.9227866334245184	0.259386851481972	0.401025868956726	0.1239238055537581	1.991347284798617	6.48086239078361	0.0170650761526681	1.4629623618141383	1.5253659885528186	0.1875716268822951	-1.65742	0.2671547917809487	0.1552986299033646	1.7622028873388444	0.2973019680390643	-0.675394	0.1239238055537581
208	0.0845691888823695	-0.0274935	0.2731497831815839	0.0690743329315406	0.5064097045695034	-0.144621	-0.215709	-0.0703601	1.2710515768111033	-0.426158	-0.200356	0.2053163349629995	-0.199853	0.3370005325756268	-0.355676	-0.110527	-0.274784	0.240294579534179	-0.404538	0.4025655307437527	-0.196691	-0.180641	0.3873989157264069	-0.142199	-0.450336	-0.102286	1.2710515768111033	1.0351865592682616	0.1588147331121306	-0.310576	0.6726933469399557	-0.176336	0.5001534773415044	0.4062089859984596	0.0690743329315406	0.2377200413622572	-0.106277	-0.0212677	-0.290382	-0.210044	0.5559370580312891	0.4025655307437527	0.1753104754171639	-0.21751	-0.277676	-0.575449	0.4062089859984596
64	-1.7029	-1.57081	-1.90241	-0.838642	-0.525119	-0.157443	0.1367190017847374	-0.0703507	-1.64093	-0.597694	-1.18685	-1.20032	-1.29895	-2.21432	0.1229758588428712	-0.163593	-1.12003	-0.832767	-0.751362	-0.834179	-3.47581	-1.45527	0.0797150801486693	-0.135542	-1.15092	-0.153389	-1.64093	-1.10973	-1.44916	-0.377565	-2.54922	-0.99094	-0.961395	-0.580985	-0.838642	-0.935027	-0.0800382	0.3065899342275481	0.5261090302121807	0.5945489003141073	-0.565658	-0.834179	-0.183626	-1.16582	0.3337731901892277	1.8060961393071613	-0.580985
52	0.1442111714594637	0.1642416959033147	0.1881718262609747	-0.628832	-0.589262	-0.0701582	-0.0151882	-0.0703599	-0.826686	-0.228394	-0.402499	-0.10374	-0.267191	-0.97919	-0.194456	-0.0958491	-0.20763	-0.677612	-0.324785	-0.407907	0.4882596277987744	-0.179802	0.3559561048282582	0.5927515531285946	0.1577610646154259	-0.0871391	-0.826686	-0.929022	-0.631227	-0.268645	0.933847896795049	0.7858627674950259	-0.430236	-0.320656	-0.628832	-0.749482	-0.1184	0.1357579471223373	-0.163557	-0.208283	-0.635745	-0.407907	-0.19291	-0.388002	0.0333629314204121	0.4746291229401214	-0.320656
199	0.1588327687959018	0.1005284239270223	0.3068619523106591	0.587260697105123	-0.437914	-0.142114	-0.170466	-0.0703601	1.247650956802382	-0.468622	-0.607676	0.4336036197217831	-0.591	-0.0974414	0.4829883614359906	-0.131786	-0.620252	1.423460270396873	-0.537286	-0.129214	0.1754832961383127	-0.39886	-0.425404	0.8848994427103503	-0.297209	-0.12206	1.247650956802382	0.3781330286016112	-0.0865468	-0.35326	0.8131345971600598	1.036187321848096	-0.125246	-0.0337267	0.587260697105123	1.552779297723235	-0.107594	0.4218454944654596	0.4265194030859995	-0.21303	-0.510086	-0.129214	0.1972450268220499	-0.607704	-0.0652514	-0.585005	-0.0337267
153	-0.228067	-0.288997	0.2871768692150736	-0.393408	-0.180275	-0.10667	-0.14342	-0.07036	-0.602149	-0.379033	-0.53233	-0.272617	-0.590649	0.8246294057549564	-0.561195	-0.132949	-0.432917	-0.549946	-0.468752	-0.696417	0.0532206929033431	-0.54363	0.5749141872663915	0.1523948517547732	-0.417811	-0.123242	-0.602149	-0.839672	0.0163672425537059	-0.220297	0.6094671591056996	0.3774352192460977	-0.638346	-0.646342	-0.393408	-0.519577	-0.115857	-0.287208	-0.48362	-0.215701	-0.202391	-0.696417	-0.721813	-0.542314	-0.310016	-0.23805	-0.646342
28	0.3528103076182792	0.3825420249047339	-1.28715	-0.627609	0.912561600615678	-0.151453	-0.105237	-0.07036	-0.742419	-0.488759	-0.372867	0.5078240170618158	-0.203469	0.6769774137656981	0.2434050304065232	-0.110804	-0.412834	-0.378538	-0.506452	0.7619812170731305	-0.806341	-0.447059	-0.131038	0.3840369054243368	-0.353042	-0.102546	-0.742419	-0.441013	-1.2422	-0.410828	0.2297749962222878	0.2830963028737543	0.8348481808335879	0.8761272837877535	-0.627609	-0.17011	-0.0752643	0.4100576863257519	0.6487987850286103	0.1915640763836509	0.9248857291105465	0.7619812170731305	0.5682598462970668	-0.373141	0.0131757590120853	0.1235299856532631	0.8761272837877535
71	-0.958986	-0.95808	0.2766451167494481	0.1122814791890006	-0.024205	-0.150544	-0.222368	-0.07036	0.0873691918140296	-0.508549	-0.676621	-0.33541	-0.794101	0.5640658259494999	-1.08799	-0.1436	-0.634668	-0.502653	-0.579858	-0.849593	0.0600871102320051	-0.72371	0.9063866352836936	0.1731653637985007	-0.698916	-0.133544	0.0873691918140296	-0.307838	-0.823408	0.1066582326437663	0.6934256257075863	0.3816731422047891	-0.790189	-0.779998	0.1122814791890006	-0.388665	-0.111929	-1.1294	-1.16412	-0.212446	-0.022168	-0.849593	-0.593711	-0.683719	-0.410746	-0.55849	-0.779998
167	-0.893721	-0.971598	0.2049134795352297	-0.404127	-0.571301	-0.15305	-0.199568	-0.0703598	-0.052767	-0.535695	-0.8323	-0.408208	-0.825621	0.26251680384134	-1.15221	-0.143178	-0.757772	-0.766308	-0.632401	-1.10188	-0.301742	-0.847182	0.989117980859995	-0.054942	-0.71197	-0.133063	-0.052767	-0.714982	-0.235702	0.0815929231686863	0.1753597217918438	-0.0185248	-1.10455	-0.975571	-0.404127	-0.746824	-0.118372	-0.991091	-1.0358	-0.211785	-0.626855	-1.10188	-0.723977	-0.822301	-0.357544	-0.192979	-0.975571
173	0.6495898549978871	0.6260439837283556	-1.10601	0.0295618288293039	-0.590158	-0.0351493	-0.114203	-0.0703601	0.2679042797174955	-0.0400342	-0.00417439	1.041110100912935	0.2032668966764023	-0.207252	1.4116512479737544	-0.0639993	0.1157475869743026	1.3102262659056645	-0.0883228	0.7977749353095793	-0.139549	0.526202553825116	-1.40916	0.3171415806677587	0.2232938379334345	-0.0583827	0.2679042797174955	-0.283162	0.5016835376982592	-0.437493	0.7373590402172874	0.2805340527758075	0.8845177707314604	0.864924289746547	0.0295618288293039	1.2497105373790165	0.007188821834727	1.2434898899576277	1.349297137113551	0.1876921487967144	-0.341926	0.7977749353095793	0.5367239702319294	0.0038700448192465	0.2092622793126417	-0.41061	0.864924289746547
60	-0.753849	-0.804113	0.1823522546178973	0.7037912529292659	0.2475142660275062	-0.152948	-0.18892	-0.07036	1.6617254553621554	-0.543266	-0.824059	-0.519551	-0.946667	0.0068793771695977	-0.540831	-0.150401	-0.83775	0.0160516455466677	-0.644378	0.278635478403166	0.5470258489786587	-0.723714	0.5248384063491465	1.286321357988557	-0.544592	-0.140209	1.6617254553621554	-0.208311	-0.364562	0.0452401627001248	0.986607318484638	1.3811928001607974	0.1919736424240525	0.3234928656140051	0.7037912529292659	0.0688215729172097	-0.122474	-0.710018	-0.719717	-0.211422	0.1996021335415151	0.278635478403166	0.7373698178701824	-0.824141	-0.246939	-0.398838	0.3234928656140045
196	0.1243182475260462	0.1054444950297921	0.3792337017947633	0.2519486624061836	0.3044595570152928	-0.144419	-0.202597	-0.0703601	0.1874198017832851	-0.33922	0.1161700508654573	-0.0498406	-0.0282418	0.5588134732747115	-0.236972	-0.0998876	-0.147953	0.2341605412099728	-0.219428	0.0569045041479346	0.2225155987701133	0.1585824223166699	0.2192404667700795	-0.227379	-0.393045	-0.0927551	0.1874198017832851	1.6613301608158562	-0.184261	-0.284093	0.6878722833645824	-0.223511	0.2291703373200844	-0.0500456	0.2519486624061836	0.3444672525089411	-0.101733	-0.264299	-0.31348	-0.215822	0.2772297723371999	0.0569045041479346	-0.107942	0.0787588455227055	-0.39793	-0.632056	-0.0500456
184	-0.444227	0.2784805825667002	-2.11023	-0.83191	-1.17038	-0.0957475	3.106148988452141	-0.0703586	-1.82474	-0.280573	-0.567977	-1.05728	-0.012139	-3.37982	2.250188059924603	0.0155875266267796	-0.115018	-0.791813	-0.368885	1.2653857261075176	-1.80998	0.0375074661059088	-2.29457	2.3186302773104286	2.214547163441083	0.0221798399716994	-1.82474	-1.17171	2.694701613167791	-0.4251	-1.10538	1.739554965575252	0.9525823992755388	1.7595328704099085	-0.83191	-0.894215	-0.0350865	1.7576777148185152	1.9785805317837424	1.0045961415953877	-0.994354	1.2653857261075176	2.555761430497318	-0.526612	2.9397480384431094	8.931565880613537	1.7595328704099085
101	1.671053697612591	1.6492909405660692	0.2888619205564761	-0.595138	1.0193584986043944	0.533213713799985	-0.152539	-0.0703601	-0.137194	3.206911374156679	2.629819033827772	1.0691362344066562	2.248509184325168	1.0085870226537026	0.9435263565230174	0.1580314905991794	2.952080560075783	-0.198478	3.1417507426761504	0.5205507471611357	0.5009951943537108	2.368043660761502	-0.844628	-1.32928	1.5033934777421183	0.1004501779743596	-0.137194	-0.880286	1.645037148434719	-0.433289	-0.362303	-1.50079	0.7408738573170451	0.1013140131850384	-0.595138	-0.356808	-0.115152	1.2027296105288816	1.0051596610125255	-0.216405	1.0975394360709585	0.5205507471611357	0.162679341204752	2.629511275523948	-0.0293968	0.4365168755231106	0.1013140131850384
115	-0.595792	-0.650248	0.2627561583425382	-0.466097	-0.1198	-0.15498	-0.158969	-0.07036	-0.274771	-0.532378	-0.64827	-0.229581	-0.722437	0.3064306004107002	-0.994858	-0.140353	-0.742808	-0.769046	-0.598103	-0.267402	-0.0483867	-0.610451	0.8554669405285605	0.4709548965383272	-0.709467	-0.130406	-0.274771	-0.0447243	-0.61756	0.0338658075764792	0.7349911463636953	0.6494638475469758	-0.276911	-0.207493	-0.466097	-0.808796	-0.118671	-0.824495	-0.951083	-0.215215	-0.0820519	-0.267402	-0.209467	-0.654935	-0.384283	-0.253813	-0.207493
24	1.5649947569548135	1.696716944533882	-1.76194	0.1690071574886617	-0.0705714	0.1435107491955555	-0.0949381	-0.0703601	-0.37329	0.4011596422468845	0.3618452610637879	0.6717235588519487	1.2741208131664348	-0.483875	2.003107841878488	0.1500937534439463	0.5812435899481304	1.9459938223179385	0.2673564204064425	-0.220078	0.0215616204509011	0.209037701577105	-2.2735	0.4612045698834932	0.9752680371347277	0.1369491778250753	-0.37329	-0.430737	0.6596229297474543	-0.428718	0.4998062428948441	0.6406446782591457	-0.240428	-0.0952203	0.1690071574886617	1.951240664603044	0.0191859946752201	1.7730989570426772	2.0379936084395296	0.5953813401529342	-0.18178	-0.220078	-0.128559	0.4605499310289522	0.7788497554766066	-0.315232	-0.0952203
75	-0.220824	-0.292691	0.357269238792995	0.2120450630616882	-0.71336	-0.137635	-0.173951	-0.0703601	0.5263013307690556	-0.463795	-0.648425	-0.0672819	-0.578742	0.0364154953913617	-0.00197842	-0.125081	-0.697785	0.3673945479394312	-0.546262	-0.71477	-0.199799	-0.554347	0.0907577719713661	0.3228117185708393	-0.655124	-0.115334	0.5263013307690556	-0.0108378	-0.328809	-0.298075	0.6642366895661689	0.5261652675069027	-0.656597	-0.620646	0.2120450630616882	0.4322775483973632	-0.103519	0.0192136736721285	-0.0838232	-0.214814	-0.760956	-0.71477	-0.548347	-0.639267	-0.220242	-0.595041	-0.620646
134	0.648963718637563	0.5675354324061009	0.3205512342156663	0.0624982949878868	0.7163490017852676	-0.118415	-0.221668	-0.0703602	1.1969949124319788	-0.100462	0.6229121674001685	0.8761277664107532	0.6244145458204254	0.4010886776617049	0.409788379858245	-0.0492376	0.1912125183477706	0.4536675415612822	0.1309502828463535	0.3595550950821025	-0.318066	0.3940461766992724	-0.460306	-0.838635	-0.294825	-0.0494144	1.1969949124319788	1.475298357790888	1.1326827159337287	-0.396024	0.0710491290911998	-1.04345	0.5261889168951837	0.2351293496242238	0.0624982949878868	0.4130276029014999	-0.094417	0.5229167758732377	0.369022572912717	-0.209935	0.7411931849187394	0.3595550950821025	-0.0294184	0.595128434641984	-0.284612	-0.567589	0.2351293496242238
116	0.9774753882066326	0.9763155029483472	0.3790182625228524	0.0952253327795612	-0.839064	-0.074326	-0.129066	-0.0703602	0.3601312428533081	0.3905699576776422	1.2940708233959122	0.1388636011617801	1.0004666277080507	0.9304432760821726	0.4157305941672292	-0.0130019	0.7956112117414279	0.34136320775738	0.8074908872844364	0.0544569388688118	0.9819559512238536	1.7275639755594745	-0.39119	-0.594814	0.5825391334419803	-0.0204183	0.3601312428533081	1.4460242724031276	-0.146722	-0.337903	0.2381633891150147	-0.7818	0.2249513991888784	-0.246535	0.0952253327795612	0.340070103622641	-0.109568	0.3955120012080435	0.3130779303344473	-0.220277	-0.896754	0.0544569388688118	-0.298468	1.2425158923622437	-0.264341	-0.403103	-0.246535
79	-0.492937	-0.531531	0.2966648206418282	0.6137521461641112	0.0060235554964231	-0.146313	-0.219768	-0.0703601	1.3520654766241949	-0.464762	-0.481459	-0.0805188	-0.647458	0.0119322782231279	-0.722803	-0.136415	-0.540651	0.1099668376182961	-0.498209	-0.483902	0.2809227454832144	-0.531848	0.5608388466063509	0.4685921137028836	-0.500875	-0.126597	1.3520654766241949	0.1700095421640071	-0.478213	-0.125383	0.9567558402390106	0.6615844699467409	-0.365692	-0.457324	0.6137521461641112	0.301650955298634	-0.111453	-0.678841	-0.826478	-0.213433	-0.0504227	-0.483902	-0.149559	-0.499731	-0.382904	-0.605569	-0.457324
106	-0.716435	-0.744878	0.2622256448530805	-0.477341	0.3260294117831729	-0.154658	-0.207153	-0.07036	0.0001363632256386	-0.538763	-0.70288	-0.0909537	-0.692473	0.3081855057511883	-0.844771	-0.138701	-0.702331	-0.749695	-0.618423	-0.00209887	-0.188627	-0.554394	0.6552582920413275	-0.0987435	-0.890882	-0.128798	0.0001363632256386	-0.0769413	-0.101018	-0.163199	0.5609968480269536	-0.0321599	0.1059161495775699	-0.0209812	-0.477341	-0.807542	-0.111914	-0.583936	-0.826379	-0.21222	0.3340816391809162	-0.00209887	-0.219807	-0.70178	-0.406021	-0.31777	-0.0209812
130	1.4329497703771483	1.3656830553718913	0.1924522924012228	-0.771748	-0.7586	-0.0760321	-0.105155	-0.0703601	-0.759128	0.250534466249337	0.9634813604241478	1.0640253887667808	1.0798436260601263	0.559256416645866	0.745665558107645	0.0002327162967119	1.124584222835414	-0.486254	0.5304670953307691	0.1241236197765881	-0.205667	1.7959688275587626	-0.446852	-0.416005	0.7070026660547675	-0.00836668	-0.759128	-0.560583	1.294084806031269	-0.449663	0.225695536854161	-0.470465	0.29576183411697	0.1327268191513228	-0.771748	-0.622014	-0.114386	1.0994199206972752	0.9565241952297948	-0.204922	-0.825519	0.1241236197765881	-0.0629145	0.9643215632510028	0.1572808989667485	0.2895565932221415	0.1327268191513228
100	0.5711846397555496	0.5155257769813243	0.2530213906516741	-0.79137	-0.416877	-0.148567	-0.156123	-0.07036	-0.821819	-0.401805	-0.0785758	0.7181400913845919	-0.0446538	0.0666891579565579	0.2528315162129209	-0.0996326	-0.227584	-0.747384	-0.33611	0.4323811930205073	0.0347401368792966	0.4044583686501254	-0.19564	0.4066217507660319	-0.04601	-0.0922944	-0.821819	0.2884492426246227	0.2908235271678845	-0.394646	0.6491489049761637	0.4129212523904805	0.5131466618965104	0.4202454599116075	-0.79137	-0.767697	-0.115421	0.509757637252872	0.4265549746045408	-0.213099	-0.4439	0.4323811930205073	0.2464299926649991	-0.0931635	-0.209944	0.2947203860337039	0.4202454599116075
148	-0.397497	-0.385195	0.2798141935062995	0.107118522377653	-0.412202	-0.141442	-0.174574	-0.0703601	0.6678762841060327	-0.446698	-0.492704	-0.39949	-0.410947	0.3036646122554252	-0.678259	-0.120654	-0.568997	-0.0137361	-0.491793	-0.794272	0.5643756852113694	-0.560142	0.6786110191052385	0.3824931218856054	-0.19557	-0.111433	0.6678762841060327	0.316719351059214	-0.954893	0.127874156844221	0.2519694201081953	0.5490480163422232	-0.848635	-0.735468	0.107118522377653	0.0243319274654503	-0.113559	-0.703821	-0.669568	-0.212953	-0.441583	-0.794272	-0.442952	-0.490553	-0.263371	-0.361439	-0.735468
191	1.8388342190108715	1.8304294821856724	0.307475806294452	-0.118408	-0.100996	0.1273505627430864	-0.19805	-0.0703601	0.0210590224966916	2.1116664498206705	2.2782325547079503	0.7355458908406005	2.043685242502262	0.7955143964269322	0.8309403742388379	0.1208081273808572	2.357938943701756	0.7863739723120671	2.426840165932552	0.5721425700285511	1.1408506268391845	2.467182052319156	-0.857053	-0.497779	1.839547974179667	0.0746477442076239	0.0210590224966916	0.1703597657023916	1.7428336129679796	-0.401988	0.2235787788571448	-0.808752	0.7534082881623605	0.2118091581729092	-0.118408	0.5992186230407354	-0.113484	0.9612153877779382	0.8726861723773706	-0.214552	-0.139281	0.5721425700285511	0.2653886002513619	2.2896115516694167	-0.0424332	-0.0443349	0.2118091581729092
171	1.3649950772693735	1.3402235073002131	-1.1499	-0.62678	0.6467941380322638	0.1428387433224855	0.0085502071220176	-0.0703601	-0.691645	1.320379981736458	1.5366355455589509	1.3747949019999544	1.5807191275554795	0.5494338875654026	1.1056847809474073	0.0615666491145879	2.03532717548594	-0.387841	1.4366719542334163	0.8018531826252012	0.4161284331358488	1.7560239458659113	-0.940918	-1.10152	1.2246907535055034	0.0381994659590378	-0.691645	-0.672221	1.6152430020749675	-0.42475	0.3837271033508453	-1.35521	0.963974040539763	0.5802978946152926	-0.62678	-0.417836	-0.00418907	1.2118891049130536	1.1272086067221954	0.1933855958577971	0.6135291811267631	0.8018531826252012	0.399540280719831	1.5452395517236122	0.1825998004531741	0.2892594055112309	0.5802978946152926
206	-0.173521	-0.13271	0.2737027260479829	0.6922313045011358	-0.246498	-0.130362	-0.162465	-0.0703601	1.1258036340949462	-0.309272	-0.141175	-0.863066	-0.206899	-0.0704712	-0.525091	-0.110326	-0.191962	0.3194465498558551	-0.271079	-0.518715	1.2031124873399708	-0.43978	0.6402494412560931	0.5478637225754192	0.1752832511696971	-0.102023	1.1258036340949462	0.8076828136767096	-0.992277	0.3587685844817422	0.8856007253906782	0.7287660672791615	-0.537287	-0.512414	0.6922313045011358	0.4503744548048857	-0.117782	-0.726284	-0.58889	-0.216301	-0.26514	-0.518715	-0.138813	-0.1621	-0.265006	-0.526026	-0.512414
185	-0.454804	-0.435608	0.1655464198917857	-0.653636	-0.11259	-0.145928	-0.0570175	-0.0703599	-0.713815	-0.486311	-0.632863	-0.297928	-0.579397	0.2195574806440166	-0.335537	-0.130648	-0.500077	-0.807808	-0.55495	-0.631352	0.2761498977950963	-0.747267	0.3495358169954133	0.4406983934213822	-0.175277	-0.120943	-0.713815	-0.802414	-0.471334	-0.0497112	0.4154588458080843	0.5561235207720785	-0.748554	-0.482653	-0.653636	-0.891283	-0.115698	-0.383972	-0.41493	-0.205515	-0.173092	-0.631352	-0.292849	-0.62914	-0.0773162	0.3376822527640606	-0.482653
69	0.0215756819740943	0.0068826937611238	0.3077636125635528	-0.265043	-0.00552986	-0.140937	-0.185233	-0.0703601	0.0319551523842068	-0.374395	-0.105501	0.6603785168285453	0.0526692135954242	0.2499892759641535	0.4106590525958668	-0.0899148	-0.341507	0.2025433485473218	-0.327927	0.0194825413230486	-0.970813	0.0856018074092232	-0.460954	-0.887454	-0.790837	-0.0831903	0.0319551523842068	1.0973822348416615	-0.392006	-0.388925	-0.199321	-0.982888	0.1557596846750183	-0.0292319	-0.265043	0.2035370713820174	-0.107294	0.3976937186930244	0.455451213530642	-0.213198	0.0473864049468001	0.0194825413230486	-0.468486	-0.105353	-0.188815	-0.57481	-0.0292319
89	-2.34966	-2.43209	6.597098126503831	-0.50411	0.419577142054848	-0.157443	-0.234368	-0.0703459	-0.537343	-0.597974	-1.20294	-0.93135	-1.3601	0.4465156918290365	-2.03211	-0.16515	-1.17038	-0.992773	-0.752654	-1.23561	-1.42285	-1.44517	1.6175898228812498	-0.344706	-1.43204	-0.154965	-0.537343	-1.15532	-1.64372	0.7205974872443848	-0.525633	-0.257783	-1.23965	-1.0904	-0.50411	-1.02248	-0.196008	-2.24255	-1.85735	-0.61725	0.4443377698906069	-1.23561	-1.14286	-1.18198	-0.506263	-0.555393	-1.0904
58	-0.589579	-0.557193	0.2337342727814174	0.4910823570221672	-0.3012	-0.115043	-0.146268	-0.07036	1.1190890494157504	-0.382347	-0.645766	-0.705795	-0.564255	-1.06144	-0.693808	-0.122217	-0.617034	0.1723917506232096	-0.484079	-0.588138	0.5616280365985016	-0.742751	0.7537513445334516	0.5302955657362486	-0.176588	-0.112513	1.1190890494157504	-0.381099	-0.508286	0.1565364311415171	0.3468027359147486	0.4421651729374273	-0.71938	-0.471785	0.4910823570221672	0.1089284748947813	-0.123404	-0.627686	-0.758404	-0.216279	-0.384477	-0.588138	0.0206484612733956	-0.636923	-0.140761	-0.316251	-0.471785
22	-2.09728	-1.65904	0.7704522543081213	0.675318681760086	-0.173786	-0.139199	-0.0174305	-0.07036	0.8908065695828161	-0.495649	-0.860612	-2.96433	-0.848357	-1.73895	-0.58283	-0.14027	-0.849461	0.1709990961363152	-0.613694	0.0223729073380593	1.0884255032905643	-1.11991	0.961091048088302	0.6631320932646416	-0.225754	-0.130097	0.8908065695828161	-0.669201	-0.965221	1.59510363048644	-1.40105	0.0878163618854851	-0.668059	0.1752414014512903	0.675318681760086	0.1724233744116886	-0.0156722	-1.10432	-0.794907	-0.248498	-0.28352	0.0223729073380593	0.5052848978715194	-0.847648	0.1204871967741852	0.2634601675001931	0.1752414014512903
124	-0.129667	-0.185191	0.2391184235925005	-0.546549	0.6921605557967877	-0.106515	-0.121635	-0.07036	-0.761807	-0.311501	-0.391448	0.1450497682973594	-0.239181	0.061570194442576	-0.283342	-0.106449	-0.175836	-0.685967	-0.374308	0.6506422853221461	-0.341876	-0.129702	0.2701401288296068	-0.10344	-0.255111	-0.0978956	-0.761807	-0.543747	0.4815802989708014	-0.275339	0.6283880648312564	-0.211576	0.705528267294263	0.6693248392008725	-0.546549	-0.742103	-0.110014	-0.105671	-0.286016	-0.210105	0.8081208305790145	0.6506422853221461	0.2734510417248869	-0.38877	-0.260223	-0.124394	0.6693248392008725
212	2.4074042112139566	2.4070765705440893	-1.68717	-0.301489	1.6520072302885525	1.3384898880053795	0.0892791022776561	-0.0703601	0.47037317978472	5.064879214142992	3.213992414853581	3.31433787502554	3.775689403382343	-0.794324	2.866624134473829	0.6337970911282595	3.923493702908733	1.2536274937698972	4.241833591501509	2.157148299320893	0.0017701399772091	3.937717247646989	-3.18933	-1.82598	2.221632156779178	0.438899020744047	0.47037317978472	-0.886359	4.082080005896199	-0.483368	-0.719829	-1.58451	2.213037158431118	1.5999848737208977	-0.301489	1.1411167091359675	0.1304618605679786	2.3782123428083017	2.693386105615616	0.5979134213198282	1.6736855152250505	2.157148299320893	1.136227413866016	3.425843693549953	1.0678295260609698	0.6333566188864579	1.5999848737208977
9	-1.77577	-1.86338	0.2492540117535078	-0.501802	-0.187975	-0.157426	-0.129503	-0.0703507	-0.44013	-0.597606	-1.19918	-0.904366	-1.34841	-0.158398	-1.45323	-0.164891	-1.06565	-0.91521	-0.751853	-1.25618	-0.907301	-1.39436	1.1213680365353358	-0.421244	-1.268	-0.154703	-0.44013	-1.20032	-1.58667	0.3420715042553851	-0.871161	-0.47315	-1.31451	-1.11822	-0.501802	-0.882852	-0.114246	-1.5382	-1.34763	-0.211861	-0.158628	-1.25618	-1.13735	-1.17831	-0.491456	-0.323377	-1.11822
163	0.8400989942569257	0.7901635267909551	0.34165094169331	0.3397797815458396	-0.0586365	0.0013160239064999	-0.18969	-0.0703601	0.4094966066944068	0.0991888188109239	0.3724620440009247	0.5738821105424036	0.365914655478977	0.3100430244192449	0.3744593961588846	-0.0662741	0.3652813794200134	0.8963746928954958	0.1263353692195208	0.2411463494553056	0.6335020023738945	0.4091415716536175	-0.269142	0.1917210438904413	0.4631227100378052	-0.0625167	0.4094966066944068	0.1944682442344829	0.8403945999126611	-0.343687	1.087421203938611	0.188529955767788	0.3779301300712918	0.1965788550503068	0.3397797815458396	0.9011269470073578	-0.098374	0.5151346173795498	0.2780632421278585	-0.210715	-0.122583	0.2411463494553056	0.2050862679904822	0.3525188271597404	-0.157277	-0.510995	0.1965788550503068
8	1.67802607690996	1.874595679827405	-2.20524	-0.813641	-1.70835	-0.150225	1.065942635195534	-0.0703591	-1.6809	-0.520161	-0.775126	2.612585735221145	-0.275317	-3.20236	3.2194239210201143	-0.0697141	-0.841143	-0.562331	-0.607074	4.496996950967231	-2.42279	-0.140438	-3.81615	4.08652464934168	0.5630555921653236	-0.0611908	-1.6809	-1.05242	1.9720934440552151	-0.497739	-1.14329	3.8075725580581135	4.097396964257672	5.398182766436419	-0.813641	-0.714481	0.0410901393360882	2.302557247899531	2.634094742769632	1.4173792710408553	-1.31154	4.496996950967231	4.090035674192449	-0.743391	2.334061931753225	4.590301585909463	5.398182766436419
133	0.629763663557838	0.5920817096276987	0.3063394625426318	-0.32756	0.8876577767464114	-0.0890695	-0.196028	-0.0703601	-0.122616	0.2030166259590448	0.9613371472817376	-0.0946287	0.863905487192633	0.455981710098547	-0.269489	-0.024177	0.7254397351629782	-0.429253	0.5163005738648085	0.1201367489941091	0.776837185290229	0.3703660749640374	0.2139374907308633	-0.515964	0.2681277664359013	-0.0282617	-0.122616	0.7302600875393157	0.3114729417902	-0.270895	0.4937893301238294	-0.659761	0.3223126919165705	-0.100917	-0.32756	-0.412425	-0.109394	0.000168006756735	-0.238761	-0.214964	0.8784432205517408	0.1201367489941091	-0.0027205	0.9306676938827106	-0.284127	-0.333787	-0.100917
36	0.4085335774662239	0.295749875655682	0.2466842655212879	0.1402278676817276	-0.466018	-0.144214	-0.196367	-0.0703601	0.6521652633955114	-0.444075	-0.428254	0.0413479512508101	-0.410639	-0.4764	0.1430773297814458	-0.122783	-0.55958	0.4734740280519365	-0.471098	0.2749507768853109	0.5335715770478089	-0.143798	-0.08451	0.7627438187185435	-0.191405	-0.113597	0.6521652633955114	0.8104769520759157	-0.140507	-0.30451	1.0431132149888354	0.8884624321711766	0.2410942993142142	0.3204915793182649	0.1402278676817276	0.5165394943510063	-0.114118	0.2638965102410735	0.1512506555751732	-0.211065	-0.542178	0.2749507768853109	0.2370530843301914	-0.43584	-0.192005	-0.486237	0.3204915793182649
102	0.2565085929811143	0.2098231170404677	0.3686244972503685	1.918945782701083	0.0937643481589234	-0.11697	-0.224989	-0.0703602	1.4183144849044034	-0.12409	0.3813686205936785	0.01302216861573	0.1417969139278861	0.3471629334077876	-0.318958	-0.087445	0.1534151060951367	1.6172313244422918	0.0454712776087843	0.2911726080460352	1.1023486597964742	0.3959834481215967	0.3014391135169924	0.018566800690037	0.0696014074118464	-0.0816214	1.4183144849044034	4.288496184746942	-0.526635	-0.140794	1.105149496806465	-0.043137	0.4888851660067187	0.0781771394157904	1.918945782701083	1.7389501610015772	-0.102354	-0.404188	-0.531477	-0.215101	0.0805046626315329	0.2911726080460352	0.2283438539586724	0.3342511031042047	-0.38533	-0.738722	0.0781771394157904
150	-1.01072	-1.11766	0.2088496961339655	-0.569005	-0.051279	-0.156406	-0.188157	-0.0703596	-0.0577551	-0.57795	-0.992266	-0.370664	-1.06115	-0.0173542	-0.980199	-0.155056	-0.949755	-0.832446	-0.706537	-0.832032	-0.6366	-1.01203	0.871934715651791	0.2365881402527825	-0.965851	-0.144821	-0.0577551	-0.802439	-0.959725	-0.0601992	0.2319961302921732	0.4022187631827139	-0.849092	-0.707946	-0.569005	-0.789172	-0.117515	-0.79732	-0.790879	-0.211167	-0.0563493	-0.832032	-0.671593	-0.981139	-0.338397	-0.197975	-0.707946
177	0.1332558093805714	0.0476275938563004	0.2742167388794422	-0.223234	-1.08435	-0.141994	-0.211428	-0.07036	-0.391229	-0.419532	-0.456782	0.5968531656896984	-0.431999	0.1224614864459848	0.1386858030433007	-0.12312	-0.417318	0.0338461789009845	-0.445267	-0.557461	-0.0897479	-0.0210672	-0.139748	0.2262862873159684	-0.339821	-0.113851	-0.391229	-0.012759	0.3265018282756207	-0.361691	0.6867556738940094	0.4451380224167754	-0.501287	-0.490671	-0.223234	0.083888604297317	-0.111744	0.2057855452452621	0.1949507232435374	-0.211685	-1.01253	-0.557461	-0.575592	-0.461941	-0.212353	-0.540516	-0.490671
53	-0.433068	-0.488701	0.3052081458014297	0.037530957517265	-0.75892	-0.145911	-0.189918	-0.07036	0.910361864859636	-0.518041	-0.81499	-0.0473279	-0.80545	-0.251134	-0.0843918	-0.140063	-0.741636	0.2022825550119052	-0.623602	-0.709664	-0.296355	-0.453294	0.0792045274530314	0.3592353109521206	-0.639432	-0.12995	0.910361864859636	-0.731971	-0.366611	-0.266218	0.4621165287208151	0.4931801077989677	-0.718775	-0.577553	0.037530957517265	0.223659107984665	-0.108633	-0.0666008	-0.100492	-0.213161	-0.831437	-0.709664	-0.409281	-0.804721	-0.186147	-0.40575	-0.577553
202	0.8963120030155504	0.879787401252005	0.3281429534925806	0.2383609693624068	-0.0341072	0.1351077230257554	-0.185819	-0.0703602	0.4721612807519619	1.0455432785441046	1.502134363754294	0.9115805557828646	1.19211315015062	0.681321361924776	0.5070488436686457	0.0101640891434932	1.4431134737615594	0.5787237652700127	1.2281352317915646	0.7036182079869816	0.5523873238584125	1.7613475182934748	-0.472064	-1.38667	0.4928712409379613	-0.00167798	0.4721612807519619	0.2057491501336248	1.0929889083349655	-0.400379	-0.0657634	-1.50825	0.892418223826408	0.3128229863544988	0.2383609693624068	0.5402124133752825	-0.104607	0.6269669864311364	0.3820148778094906	-0.213643	-0.094468	0.7036182079869816	0.1022524302551159	1.4528022534862175	-0.237767	-0.427317	0.3128229863544988
197	-1.07078	-1.38952	0.4292203285773168	0.9006462009499341	0.2745460120412349	-0.15451	-0.156248	-0.07036	1.218261386309254	-0.561447	-0.937862	-1.84314	-0.994279	-0.292507	-1.124	-0.152021	-0.900947	0.0133931017908872	-0.681288	-0.477197	0.7891073817918863	-1.15292	1.0969501816132623	0.563254802538181	-0.590555	-0.141801	1.218261386309254	-0.0481003	-0.995988	0.8096655615331834	-0.0669537	0.4309893641326934	-0.75673	-0.345484	0.9006462009499341	0.1542562548673483	-0.086043	-1.27802	-1.2967	-0.222946	0.1847988703130716	-0.477197	0.0615055076760753	-0.928359	-0.312848	-0.410551	-0.345484
4	-1.00529	-0.584709	-1.916	-0.526741	-1.50066	-0.156776	1.049740666795505	-0.0703586	-1.28094	-0.581873	-1.0257	-0.713056	-1.02494	-1.66304	1.4594431770255822	-0.153936	-1.00134	-0.480819	-0.714617	1.756347164107526	-2.10844	-0.849237	-1.41997	2.244939514989086	0.2545014687389431	-0.143714	-1.28094	-0.96594	0.3783470127702345	-0.370409	-1.77234	1.2445585015295393	0.9982962037784652	2.306608777705265	-0.526741	-0.589046	-0.0833504	1.164138765628753	1.4714874457533746	0.5987372269589835	-1.1292	1.756347164107526	3.132969617266508	-1.01015	1.492398112919506	3.297166304826519	2.306608777705265
72	0.0274252078922114	-0.0247844	0.2167543851274319	-0.488741	0.1515182573893401	-0.0969009	-0.0850007	-0.0703601	0.0792979923972853	-0.27216	-0.19625	0.2659828785323763	-0.0861618	0.3870153827748941	0.0860129007771731	-0.0970735	-0.165519	-0.391018	-0.295509	-0.234608	-0.219386	-0.0530584	0.0599987482465675	-0.201236	-0.40272	-0.0893537	0.0792979923972853	-0.556113	0.130840898428908	-0.366013	0.5356222805973022	-0.115668	-0.128803	-0.210353	-0.488741	-0.392275	-0.113845	0.3118408714088785	0.2120729882261526	-0.210488	0.1584320993215072	-0.234608	-0.385033	-0.203556	-0.168205	-0.263995	-0.210353
144	-1.01313	-1.07323	0.2262636774278152	-0.116983	-0.169037	-0.0911495	-0.159162	-0.0703599	-0.304041	-0.261823	-0.493885	-0.740652	-0.606726	0.1221232560015908	-1.43953	-0.133622	-0.332242	-0.819755	-0.3482	-0.751407	1.1239090141905836	-0.653785	1.3401239034131134	0.4505697554008506	-0.0191029	-0.123876	-0.304041	-0.88978	-0.862716	0.8232945558693067	0.8701022690709707	0.4966693965393882	-0.720102	-0.739604	-0.116983	-0.790109	-0.124087	-1.48794	-1.51013	-0.215474	-0.224516	-0.751407	-0.0910547	-0.508047	-0.383943	0.2126751524762885	-0.739604
176	0.4736915934826483	0.4150549262193719	0.2321621058145455	-0.807302	0.0584195893151043	-0.145398	-0.161592	-0.07036	-1.06668	-0.400692	-0.16522	0.674052710548224	0.0180053485426073	0.1685484405021323	0.8054682609843022	-0.0941238	-0.210377	-0.639421	-0.362259	0.6102497774776048	-0.495066	0.2098046321298911	-0.753998	-0.0979231	-0.275794	-0.087184	-1.06668	-0.106961	0.686363659814435	-0.427196	0.4239611965639834	-0.267412	0.6773606327510785	0.6396838195296163	-0.807302	-0.690825	-0.11166	0.8607159885266806	0.89479188683722	-0.208241	0.0626822761514322	0.6102497774776048	0.240859175962761	-0.163668	-0.0308505	0.1904368758272115	0.6396838195296163
147	0.3567845658713465	0.2860105148054255	0.2445139040178502	-0.520562	0.0069495984958721	-0.106748	-0.102812	-0.0703601	-0.0253305	-0.214343	0.0370941636657367	0.7456971392233636	0.2264964117398072	0.0770114364847424	0.466745468474868	-0.0703714	-0.0443456	-0.276119	-0.168913	-0.23919	-0.216922	-0.0287539	-0.508039	-0.0111899	-0.220669	-0.0650272	-0.0253305	-0.395398	-0.0767079	-0.394775	0.5952077141709505	0.0741105852527402	-0.130918	-0.187752	-0.520562	-0.357132	-0.108932	0.5937358341290854	0.5401796874558641	-0.208101	0.0099807576811303	-0.23919	-0.30339	0.0390924517680584	-0.135746	-0.323864	-0.187752
19	0.6101852438770192	0.5935008073175526	0.3429850261813089	0.0002312010128012	-0.859189	0.0062467146230859	-0.201347	-0.0703601	-0.452721	-0.133732	-0.323453	0.1615259349764375	-0.213974	-0.133734	0.5038061457973905	-0.100974	-0.125169	0.6353257792925259	-0.278184	-0.434875	0.5871089731623792	0.046309554869523	-0.513792	0.690303742409726	0.4109367296471037	-0.0925244	-0.452721	-0.642514	0.2925208689359707	-0.342876	1.031817806921247	0.8583134709445749	-0.387824	-0.371569	0.0002312010128012	0.5732867596927121	-0.0983238	0.5300994904767383	0.4388327221187329	-0.211698	-0.933995	-0.434875	-0.0909684	-0.31833	-0.00298387	-0.22755	-0.371569
132	0.4751616042794557	0.4159580884980723	0.3531687860936928	-0.0022302	-0.376481	-0.0956157	-0.219213	-0.0703601	-0.100369	-0.0221422	0.563506151387101	0.5788395294180043	0.2912621060988319	0.600325631543615	-0.131447	-0.0768434	0.3909051050734495	0.1306260106250885	0.1642741684735705	0.7396429284752267	0.453403606630166	1.202797395065068	0.1479133683229103	-0.840768	-0.0112941	-0.0725779	-0.100369	0.9401980729938216	-0.137512	-0.342284	0.4245605216584088	-1.08161	0.9245663870539804	0.461377019331189	-0.0022302	0.1915814519723953	-0.101067	0.0427810276181695	-0.175794	-0.212852	-0.425297	0.7396429284752267	0.2120133274946722	0.5086902468515977	-0.339719	-0.468133	0.461377019331189
56	0.7745412051787277	0.6921859563334486	0.209386334862898	-0.514394	1.7617351630090767	-0.118573	-0.197441	-0.0703601	-0.49397	0.3326248680756482	1.606990259247742	1.3692533941034877	1.5972946526699217	0.8002148778393742	0.8032198606502281	0.0524562626916501	0.8178680915982968	-0.157862	0.9484582578033643	0.2483899873087082	-1.38541	0.6824293699546469	-0.7974	-1.74881	-0.425754	0.0242519892176104	-0.49397	1.6903394638413325	0.5431989477799609	-0.442216	-1.53181	-1.61275	0.3854698370104765	-0.0118609	-0.514394	-0.127849	-0.119742	0.7800433947486448	0.9374513630107134	-0.212894	1.7293043209301944	0.2483899873087082	-0.243851	1.5977301690376955	-0.15271	-0.285918	-0.0118609
190	-0.435288	-0.47016	0.1505881894318011	-0.808778	-0.416562	-0.150604	-0.170817	-0.0703599	-1.41607	-0.453834	-0.29175	-0.289728	-0.383481	0.4365286653739476	-0.60847	-0.122229	-0.376943	-0.9948	-0.441053	-0.727394	-0.307112	-0.150044	0.7259740897468323	0.1578660487306553	-0.489911	-0.113191	-1.41607	-0.340464	-0.611145	-0.243733	0.4143470330188718	0.4110927138271276	-0.639342	-0.696639	-0.808778	-1.05019	-0.130862	-0.333846	-0.411881	-0.213722	-0.315339	-0.727394	-0.590125	-0.313908	-0.321969	0.1380363483361023	-0.696639
164	-0.880782	-0.932168	0.1428413261036557	-0.474483	-0.655157	-0.156094	-0.146708	-0.0703598	-0.210264	-0.569632	-0.926656	-0.84881	-0.964897	0.22998630245433	-1.01388	-0.151451	-0.859143	-0.754856	-0.687966	-1.02344	-0.0402685	-1.04543	0.9906121591449168	-0.0394022	-0.740846	-0.141253	-0.210264	-0.350231	-0.687038	0.0570894171849184	-0.227428	-0.0946639	-1.12448	-0.881761	-0.474483	-0.799674	-0.119392	-0.914083	-0.945773	-0.2067	-0.753882	-1.02344	-0.583349	-0.918057	-0.31956	0.0145515465572641	-0.881761
1	-0.838777	0.1357809467266379	-1.89026	-0.0171249	-1.69571	-0.157331	0.0199016316916523	-0.0703592	-0.898792	-0.592195	-1.09581	-0.665788	-1.15901	-0.7334	1.126283146367299	-0.158445	-1.06322	0.2976622844266443	-0.735872	1.420871966179794	-2.14457	-1.09413	-1.17638	1.9605084718316017	-0.349199	-0.148202	-0.898792	-0.794671	-0.266676	-0.245701	-1.59827	0.9865598302523372	0.7616542658553457	1.8677403574565312	-0.0171249	0.2731040916617151	-0.0743856	0.7514177248436341	1.3038898528702445	0.5822739931434963	-1.34646	1.420871966179794	2.712437202532436	-1.07754	1.015788900677658	0.9648383198457936	1.8677403574565312
117	1.3424895132478751	1.3304235026672238	0.3414639943134779	-0.483692	-1.02089	-0.0385688	-0.124677	-0.0703601	-0.178101	0.4913860412882411	1.1074891715346802	0.7512375798032103	1.2081023859728963	0.0827892212241785	0.5542458935446751	0.0153673949482678	0.9889844827959058	-0.00242061	0.7691261473026312	0.0561673583350503	0.3891786437567202	1.5204378842481896	-0.642705	-0.191869	0.7161439374855523	0.0036405496242184	-0.178101	0.285818093257125	2.3513335960689243	-0.413044	0.7086285729074201	-0.219724	0.2190998062532149	-0.0199524	-0.483692	-0.16187	-0.100213	1.043539811752174	0.6360768466573117	-0.213715	-0.977905	0.0561673583350503	-0.123464	1.1098073611422867	-0.0808364	-0.164678	-0.0199524
151	0.0338567785143485	-0.0289667	0.1681568301275409	-0.79479	2.4050877904673498	-0.133824	-0.196021	-0.0703601	-1.10031	-0.238526	0.373009944892344	0.8925088618618169	0.4687667319750246	-0.146366	0.5330251701164735	-0.0616853	0.1581816994879782	-0.740525	-0.0706979	0.3342241877522232	-1.02643	-0.317567	-0.669483	-1.40217	-0.508406	-0.0594483	-1.10031	0.1630497224439099	0.0050486486374783	-0.411358	-0.438771	-1.46383	0.4579009314361638	0.2326917553470045	-0.79479	-0.791061	-0.122682	0.570909385128917	0.6902655144289684	-0.210894	2.349215261983869	0.3342241877522232	0.0476277650773364	0.3533628897359901	-0.162332	-0.122116	0.2326917553470045
180	-0.246101	-0.312935	0.3201130445214258	-0.0319705	-0.0724359	-0.144714	-0.213991	-0.0703601	0.1543159140749361	-0.389976	-0.238536	0.1355973454722259	-0.293838	0.2271251401895258	-0.268714	-0.115994	-0.300209	0.093272441874876	-0.355218	-0.737006	-0.00910512	-0.420015	0.230718954034891	0.2168479374284615	-0.365101	-0.10728	0.1543159140749361	0.4996808544101908	-0.532043	-0.265834	0.6928820762137717	0.4394916633286629	-0.616204	-0.702972	-0.0319705	0.3035889623172393	-0.108336	-0.205453	-0.204632	-0.212896	-0.0286036	-0.737006	-0.45287	-0.256077	-0.315046	-0.604453	-0.702972
211	1.8352626685960487	1.8867147116951888	-0.332988	-0.293684	-0.352816	-0.0272442	0.087854690090867	-0.0703601	-0.790706	0.2456878424143155	0.9337878972185684	1.7409776263937191	1.202729149358745	-0.187466	2.374521983397152	0.0175971459180298	1.0088780977219236	0.3251898553192091	0.4560320209020713	0.9459717913664007	0.2583068796751802	1.559334273777634	-2.6385	0.7938372982511488	1.9932806819604425	0.0062752820839613	-0.790706	-0.754424	2.077156894630168	-0.471881	0.3151172244022531	0.8543207648391546	0.9942643204917434	0.9677062180159972	-0.293684	0.1271531750813252	-0.174744	2.0629878418469607	2.3480945805511366	-0.210298	-0.317325	0.9459717913664007	0.7632223366719405	0.9467244268313704	0.8613314593263187	0.781458549173412	0.9677062180159972
40	-0.289864	-0.347922	0.215270078115136	-0.74168	0.2133459363154627	-0.153791	-0.188963	-0.0703599	-0.606386	-0.498817	-0.449559	-0.124913	-0.438423	-0.0551356	-0.270578	-0.125366	-0.502724	-0.822212	-0.523026	-0.447222	-0.38061	-0.619331	0.2467688754568519	0.3173700219800238	-0.530184	-0.116126	-0.606386	0.1827625139482719	0.1211805719229243	-0.300913	0.4473945554702009	0.555643783620073	-0.387131	-0.376796	-0.74168	-0.849353	-0.11127	0.0482302981842951	-0.0857466	-0.209654	0.2861899864104554	-0.447222	-0.357232	-0.459795	-0.292806	-0.1148	-0.376796
57	-0.294725	-0.33977	0.2737672148173306	-0.229432	-0.676453	-0.154023	-0.21906	-0.07036	-0.214711	-0.533283	-0.725296	-0.206635	-0.856447	0.4871251254317918	-0.716678	-0.14669	-0.720358	-0.586486	-0.613507	-0.529207	0.3113677965966125	-0.455477	0.6531245064336336	0.4326049207045404	-0.543316	-0.136571	-0.214711	0.0708249542953045	-0.589506	-0.108889	0.6841917950170087	0.6493712930627006	-0.495668	-0.507318	-0.229432	-0.556836	-0.109997	-0.635155	-0.760801	-0.21217	-0.743513	-0.529207	-0.45204	-0.731124	-0.42095	-0.442819	-0.507318
113	0.3264909972847528	0.279557003249526	0.3910158992290126	0.2409453936150984	1.0826951270483465	-0.0541916	-0.188723	-0.0703602	-0.620384	0.2053094249268479	0.793402463040842	0.8532887916953128	0.7313779360023077	0.7324233175437945	0.3150991245974504	-0.0344737	0.6050893473055481	0.6744092507508251	0.4022656684040072	0.7539569037497024	-0.304705	0.5502647200934219	-0.257896	-1.56689	-0.191337	-0.0359031	-0.620384	0.8236823391434187	0.0781766560717546	-0.375872	-0.406329	-1.53805	0.9040033916534396	0.432556820718364	0.2409453936150984	0.7211483299260996	-0.100548	0.3386759724339482	0.1975877920383721	-0.21495	1.1646200127056048	0.7539569037497024	0.1440870211887736	0.7655697852694576	-0.225335	-0.580879	0.432556820718364
170	0.755977320280465	0.6615908907528184	0.389712453142327	0.9568934572208154	-0.539629	-0.0620162	-0.157344	-0.0703602	0.4291588422631731	-0.0730999	0.1957121114914864	0.5515978736407515	0.2452137973053497	0.8079930844763799	-0.32509	-0.0728271	0.0726112257962005	1.3704833347634775	-0.0378927	0.2658779716951397	0.3227634214021271	0.6023781882576	0.2979182829516064	-0.0561116	0.0075681940889669	-0.0677154	0.4291588422631731	1.205477278853759	0.7878532313400696	-0.34868	0.8096347436834277	-0.0908489	0.4453997580202943	0.1944372527441034	0.9568934572208154	1.4528604580611448	-0.0913004	0.0188941015403395	-0.368603	-0.212059	-0.559664	0.2658779716951397	0.0693267823705885	0.1822886124243643	-0.334679	-0.663876	0.1944372527441034
165	-0.883275	-0.879671	0.2409657393055333	-0.0692847	-0.619686	-0.147975	-0.146121	-0.0703598	-0.137074	-0.531363	-0.926868	-0.753383	-0.95286	0.1458457798623224	-1.06997	-0.148132	-0.801684	-0.563486	-0.653556	-0.900139	0.2030845027580721	-0.961911	0.8779938978458902	0.0953444354747953	-0.630007	-0.13791	-0.137074	-0.704952	-0.521047	0.213326223157215	-0.0209916	0.0304417588822299	-1.01196	-0.762765	-0.0692847	-0.578304	-0.116982	-1.06362	-1.14544	-0.212454	-0.676244	-0.900139	-0.45955	-0.914193	-0.350659	-0.197241	-0.762765
35	0.7274935637947327	0.6560873571450141	-1.15435	-0.257536	-0.111795	-0.14727	-0.188633	-0.0703601	0.1044898975665626	-0.445611	-0.318114	1.1339402308575166	-0.23627	0.1380971551927848	0.8850531734222902	-0.111417	-0.315334	0.5185016859564986	-0.447031	0.7881219074593971	-0.0236086	-0.00888405	-0.753375	0.8251091780072001	-0.0231011	-0.102945	0.1044898975665626	0.0341421394654796	0.8554870380157563	-0.427636	0.8493083553940896	0.8665322190841949	0.8333347939452025	0.9051506482995836	-0.257536	0.5823843292269087	-0.00774547	0.836033815552982	1.0001719179382056	0.1943751291312147	-0.149061	0.7881219074593971	0.7115174531862736	-0.32258	0.0418589583979622	-0.31486	0.9051506482995836
126	0.3574990492605133	0.3004304419439113	0.3433702592516193	1.664168021916493	-0.856299	-0.149116	-0.237129	-0.0703602	2.260036078762305	-0.448223	-0.305704	0.1514512665612345	-0.287543	0.3948176893208851	-0.0799336	-0.116048	-0.437312	2.635078247061158	-0.441508	-0.59315	0.1528465044528827	0.0729642729999969	0.0225674429152442	0.2296493949660718	-0.344885	-0.107379	2.260036078762305	3.276782033646694	-0.138715	-0.31829	0.7378381653374564	0.4447855709891249	-0.505111	-0.564029	1.664168021916493	2.783701576542853	-0.100118	-0.0386001	-0.106499	-0.211971	-0.934806	-0.59315	-0.568002	-0.318121	-0.30511	-0.776376	-0.564029
128	-0.515459	-0.581125	0.2952860048878282	-0.21533	-0.267882	-0.151147	-0.159431	-0.07036	0.7497864165747211	-0.491923	-0.596359	-0.0132869	-0.614752	0.5066979203680507	-0.742818	-0.134523	-0.609058	-0.394989	-0.541756	-0.919705	-0.22201	-0.702278	0.5458710954480165	0.0575627240973738	-0.675486	-0.124769	0.7497864165747211	0.3470378743330836	-0.273245	-0.223318	0.4872646063996954	0.292274220460203	-0.849179	-0.852774	-0.21533	-0.325171	-0.105599	-0.472379	-0.662001	-0.211944	-0.259401	-0.919705	-0.852152	-0.600921	-0.374867	-0.576693	-0.852774
182	-1.10217	-1.13573	0.3090176163651545	0.0389294719036925	-0.137005	-0.15686	-0.208638	-0.0703595	-0.825578	-0.589738	-1.11642	-0.764284	-1.22415	-0.146294	-0.751668	-0.160988	-0.9949	-0.21021	-0.735191	-1.04067	-0.617537	-1.30352	0.5607494751528913	-0.013252	-1.02341	-0.150759	-0.825578	-0.923131	-0.78824	-0.0296794	-0.424086	-0.0917353	-1.11556	-0.899726	0.0389294719036925	-0.0324381	-0.103641	-0.858838	-0.766849	-0.210485	-0.211083	-1.04067	-0.695148	-1.0996	-0.383452	-0.462657	-0.899726
136	0.1931412564451918	0.2283944305529729	0.2116955012454722	-0.507292	0.055209305223678	-0.149398	-0.205318	-0.0703601	-0.255816	-0.407662	-0.0884619	-0.346257	-0.099584	0.5153363140478564	-0.334329	-0.103728	-0.216533	-0.654072	-0.341555	-0.264024	0.7100723846324092	-0.248924	0.2601486701334398	0.6364351315451111	0.2124015519832354	-0.0960511	-0.255816	0.4660887582353192	0.036125533866299	-0.113396	0.6758135479857764	0.8501903597611951	-0.356577	-0.223594	-0.507292	-0.692582	-0.109324	-0.130596	-0.32459	-0.209386	-0.0208827	-0.264024	-0.104694	-0.108083	-0.206826	-0.0268011	-0.223594
142	-1.23876	-1.21799	0.3031567743608706	0.3361980808238828	-1.01112	-0.154587	-0.205186	-0.07036	0.0278810931811607	-0.562577	-0.93436	-0.679693	-1.02981	0.3084125228141576	-1.23094	-0.154132	-0.811678	-0.413809	-0.682411	-1.44634	-0.226442	-1.07791	0.9878996961864956	-0.690451	-0.975346	-0.143909	0.0278810931811607	-0.327044	-1.21229	0.3223094909324972	-0.808894	-0.724876	-1.46106	-1.33391	0.3361980808238828	-0.230437	-0.108206	-1.42323	-1.31829	-0.212616	-1.06665	-1.44634	-1.42926	-0.927801	-0.465915	-0.556595	-1.33391
169	-0.096536	-0.152661	0.3359032464325562	0.9611749103307902	-2.60333	-0.151902	-0.221937	-0.0703602	1.4329012680554118	-0.390945	0.1078814070647605	-0.338632	-0.169316	0.7014025667396255	-0.648347	-0.108976	-0.281522	-0.0578789	-0.249221	-1.33376	0.823048663654719	-0.136616	0.498526348764805	-0.397225	-0.296043	-0.100927	1.4329012680554118	5.19699522827474	-0.634196	-0.0229775	-0.329263	-0.196772	-1.33453	-1.2776	0.9611749103307902	-0.0234574	-0.0953075	-0.727531	-0.960425	-0.211467	-2.6948	-1.33376	-1.52322	0.0625799884734735	-0.507335	-0.68588	-1.2776
50	0.0117900507831729	0.1656646273900663	0.2048608120271734	0.479317191874956	0.3845802492380229	0.1236669175800879	-0.18086	-0.0703601	0.6865578735552376	0.9976145912463096	0.8373405416491212	-2.96433	0.4490626385319315	0.5155012144233643	-0.0102214	-0.0603673	1.4782180886711005	0.3056444017447729	0.9674781698062505	1.441238626303044	3.5599962086766226	0.8891051798508564	0.2592083025759689	2.0797547734792565	3.9145910287740384	-0.0576548	0.6865578735552376	-0.559099	-1.19793	0.5342466361349524	0.699631140513526	2.1659698278111734	0.9674232698923309	1.017757373121592	0.479317191874956	0.3804646973544249	-0.00830521	-0.408329	-0.119866	-0.202379	0.3320838372936742	1.441238626303044	1.884893744994031	0.779170107330374	-0.130519	0.7356952124372192	1.017757373121592
30	-2.22907	-1.98373	0.2319460205212079	1.3763425802277365	-0.73091	-0.153663	-0.172657	-0.0703599	0.9156520331621674	-0.550244	-0.915724	-2.01475	-1.06342	-0.614777	-2.16253	-0.155237	-0.775749	-0.697783	-0.663138	-1.27497	1.7135746366529152	-1.36793	1.961468872276272	-0.8008	-0.615663	-0.145002	0.9156520331621674	-0.581848	-1.08361	4.904885967856742	-2.53369	-1.21738	-1.4798	-1.20578	1.3763425802277365	-0.562691	-0.118744	-2.73597	-2.44068	-0.218794	-0.810447	-1.27497	-1.1138	-0.911486	-0.414821	-0.0952239	-1.20578
87	-0.319279	-0.328284	0.282124993075304	-0.211873	0.6333853674735512	-0.0903031	-0.198985	-0.0703601	-0.165446	-0.0691536	0.0400604687068303	-0.115528	-0.13343	0.4717975030054157	-0.53672	-0.105248	0.1486789909084659	-0.417332	-0.0233717	-0.252999	-0.0128839	-0.166558	0.3306368910208526	-0.334887	-0.222061	-0.0973396	-0.165446	-0.162268	-0.418086	-0.215735	0.5999748947402441	-0.261938	-0.0648685	-0.291334	-0.211873	-0.395883	-0.114378	-0.358775	-0.530059	-0.214319	0.7170040116696369	-0.252999	-0.296197	0.0074519161802211	-0.3871	-0.520378	-0.291334
10	1.473459943731006	1.6380683716789717	-1.05612	1.014887428200275	-0.23503	1.5404015885668894	-0.113425	-0.0703602	0.8259545086907696	3.47505876057264	1.685959300852111	-1.93664	2.1711451634082417	0.0430375926745303	1.3502703697677738	0.2120209160495979	2.93364546417427	3.4809840158015626	2.2579230726111925	0.7553608158783129	2.219583518664181	2.320712051381531	-1.42737	1.1480606320318052	4.937273437903775	0.1660967701058197	0.8259545086907696	-0.422533	1.2832386403947909	-0.0304823	0.4237330367231932	1.4903255042730543	0.4798081920479054	0.5933545706640724	1.014887428200275	2.814915967221967	0.1130479344254887	1.297745815095993	1.2170392261966536	0.1758856914575721	-0.325531	0.7553608158783129	0.7320254488416785	1.7813524424404164	0.7366832914016614	-0.0373884	0.5933545706640724
103	0.2084750195074799	0.1345391781934253	0.3186885024167651	-0.222103	-0.0201882	-0.136199	-0.152474	-0.0703601	0.4205579897502442	-0.347735	-0.0322302	0.5253442862254316	0.0078942285877571	0.6597441592630153	0.1905512073134043	-0.0969445	-0.219757	0.1670070863179268	-0.291098	-0.45951	-0.61969	-0.0424076	-0.192451	-0.365952	-0.54864	-0.0900288	0.4205579897502442	0.8038498427550274	-0.327961	-0.380109	0.1197991084897501	-0.289275	-0.310898	-0.474737	-0.222103	0.2637472042933314	-0.103758	0.1899205706497402	0.2573725503830055	-0.211954	-0.0145098	-0.45951	-0.671932	-0.0508919	-0.287671	-0.595281	-0.474737
88	-1.85422	-1.90745	0.0327530683999261	-0.974033	0.3489078248858166	-0.15743	-0.142119	14.212670403536633	-1.69779	-0.597199	-1.19223	-0.433588	-1.36827	0.0614944783693752	-1.48786	-0.165302	-1.14574	-1.22451	-0.750615	-1.14108	-1.82804	-1.40143	1.1863050873018377	-0.15906	-1.36997	-0.155119	-1.69779	-1.24529	-1.216	-0.0997186	-0.70104	-0.0403906	-1.15242	-0.986788	-0.974033	-1.29905	-0.135025	-1.21814	-1.0724	-0.208527	0.3245365003468157	-1.14108	-1.13623	-1.17245	-0.4092	0.1589182436995163	-0.986788
23	0.096634038368454	0.1460849359658776	0.1455725171724656	0.1224102317155735	-0.542634	-0.0914467	-0.125244	-0.07036	0.0744503920790134	-0.350554	-0.552487	0.5661251201698008	-0.530632	0.4053559002299725	0.5303037421259607	-0.12741	-0.572153	0.6802105080649101	-0.458993	-0.770878	-0.680198	-0.493158	-0.457111	0.263430870987649	-0.521621	-0.117822	0.0744503920790134	-0.700725	-0.258965	-0.403161	0.4025347161768568	0.4826532247698244	-0.69674	-0.663415	0.1224102317155735	0.6537995507869055	-0.136919	0.6137613767377843	0.6495270005290349	-0.216181	-0.594741	-0.770878	-0.633271	-0.553302	-0.103023	-0.473451	-0.663415
44	1.4994096486288473	1.5656667365921306	0.1544392349826114	-0.776196	0.0565874558338841	0.7534418449324587	0.3932030444483111	-0.0703599	-1.40351	3.2083209294994406	1.3990646158860982	-0.474172	2.1047604180887274	-0.106864	0.5112262853428016	0.2301722217964702	3.147666349487894	-0.626502	2.344992588122285	0.5205748521413289	1.3120761314576015	1.9877055875954663	-0.256362	1.283035650665982	4.597029685388794	0.1871359228637138	-1.40351	-1.04574	2.0262536143186898	-0.30478	1.1195035844648125	1.4209537941664323	0.5780830300395993	0.5368041263637059	-0.776196	-0.826343	-0.111987	1.1036120584189506	0.6321629685505898	-0.203712	0.0408414703125876	0.5205748521413289	1.1841907749741174	1.5160142903962994	0.561207605796555	2.650864150594899	0.5368041263637059
54	-1.58755	-1.60499	0.3231398589328438	3.1783521593919546	0.1210540375005739	-0.156871	-0.204873	-0.07036	2.922236524200217	-0.586184	-1.07633	-1.65825	-1.19531	0.1703979944468981	-1.82572	-0.160284	-0.958498	0.1278187966573221	-0.725857	-1.04619	0.4853998225575094	-1.29451	1.5805287739261715	-0.123987	-0.995051	-0.150053	2.922236524200217	-0.119258	-1.37862	2.6730784188483567	-0.34797	-0.161665	-1.18988	-0.94736	3.1783521593919546	0.8551800664285735	-0.112694	-2.38915	-2.01268	-0.218958	0.0632586296597254	-1.04619	-0.857047	-1.06249	-0.500702	-0.727568	-0.94736
114	-0.350338	-0.384532	0.3011084669127132	-0.441608	0.2792359262776954	-0.116958	-0.137819	-0.07036	-0.596588	-0.323325	-0.227101	-0.0601208	-0.380135	0.2103447733400439	-0.422092	-0.121617	-0.121687	-0.675183	-0.329258	0.1680740166020118	0.4256074770833158	0.1091390921064309	0.4173062463622746	-0.290347	-0.36067	-0.112563	-0.596588	-0.671529	-0.725428	-0.19223	0.7921159703019051	-0.316863	0.3451265519555006	0.0459113574039453	-0.441608	-0.689953	-0.10745	-0.356528	-0.474435	-0.212413	0.207579358791294	0.1680740166020118	-0.0532177	-0.253583	-0.311044	-0.230514	0.0459113574039453
205	0.6053685094509422	0.5616746150285498	0.2116645454200389	-0.564399	0.6122049666104609	-0.05159	-0.140666	-0.0703601	-0.218214	0.4256603743449995	1.2423117422372236	0.9265760874793963	1.186317191057004	0.7101407612050586	0.686124028882816	0.0067566738616087	1.0488471469237997	-0.407331	0.7620261946236891	0.8675104382858747	-0.509058	1.3898317875637776	-0.572965	-1.65126	-0.00653058	-0.00542072	-0.218214	0.1180140096552329	0.9166636817536716	-0.409998	-0.655466	-1.56692	0.9794842703423776	0.5371804653704892	-0.564399	-0.520081	-0.115493	0.8137818146421893	0.6960897584528963	-0.20984	0.6606064777868085	0.8675104382858747	0.1631852044067287	1.219690073377513	-0.0703385	-0.00481868	0.5371804653704892
209	0.2489280023442948	0.2059618824851462	0.3288943829350657	1.2002611334387292	-0.613889	-0.0953357	-0.203607	-0.0703601	0.8040407763084176	-0.254119	-0.193312	0.1766015154195488	-0.23415	0.2697729384142485	-0.148009	-0.110102	-0.223762	1.2088586916188395	-0.272083	-0.484822	0.4881443285104244	-0.0391155	0.160992874915874	0.159283440257441	-0.151578	-0.101621	0.8040407763084176	0.4975518485371931	0.2476666232932677	-0.245642	0.8768169120371828	0.3289951907764071	-0.397435	-0.488579	1.2002611334387292	1.2752135004009089	-0.105134	-0.0795889	-0.313686	-0.213356	-0.695731	-0.484822	-0.515713	-0.210591	-0.336731	-0.69138	-0.488579
198	1.0094052041685793	1.0147651051629736	0.3693239990763833	1.6276609034242906	-1.63129	0.0468575461680442	-0.215046	-0.0703602	0.688502480306164	0.9431283442637124	1.6314946234388714	-0.39433	1.09590487617747	0.7910766173722367	-0.548711	-0.000599642	1.330218356423086	0.3006745185553937	1.3255943437117392	-0.316069	2.28932018475067	2.124767848279738	0.4469874616000431	-0.308608	1.29320939622079	-0.00994094	0.688502480306164	1.3595934830813	1.347962749712578	0.1177472499660199	0.2554832968879587	-0.325194	-0.186767	-0.652876	1.6276609034242906	0.1012172342408542	-0.095747	-0.296625	-1.0009	-0.216111	-1.74229	-0.316069	-0.543037	1.557838093478681	-0.426101	-0.547917	-0.652876
33	0.6512717898159451	0.6425169763901404	0.3243012732479743	1.2125674330257934	-0.320325	0.1894101068606423	-0.186448	-0.0703601	1.2672836974755592	0.8961649656721937	0.7055468848211057	-0.0485367	0.5324720309439581	0.4109622022329857	-0.565766	-0.0511619	1.2076802830979734	0.2194006460447325	0.7511309074677813	-0.0644072	1.5066234385762105	1.0777832614869718	0.4929714239186791	0.0403588593406346	1.1056958045054115	-0.0494552	1.2672836974755592	0.5613301307925355	0.9821589243130652	-0.085852	1.3098304760838446	0.0856762399911212	0.1475802969455539	-0.231554	1.2125674330257934	0.1074579674389855	-0.0987203	-0.266947	-0.905744	-0.213059	-0.360177	-0.0644072	0.0396083831812868	0.6719439904556173	-0.313631	-0.576446	-0.231554
172	-1.65595	-1.37213	0.1410703762488034	-0.240799	-0.654899	-0.156709	-0.186915	-0.0703598	0.7125439974967923	-0.572729	-0.92055	-1.91794	-1.03456	-0.00663506	-1.26935	-0.154107	-0.79616	-0.638043	-0.688706	-0.983403	0.5232310257404104	-1.26744	1.3436162250469306	-0.286891	-0.501967	-0.143879	0.7125439974967923	-0.470748	-1.61513	0.7097807561393392	-1.38015	-0.670044	-1.23839	-0.843049	-0.240799	-0.600922	-0.130047	-1.63106	-1.15188	-0.214011	-0.742541	-0.983403	-0.45392	-0.914982	-0.272327	0.3546333465622965	-0.843049
81	-0.112466	-0.153998	0.2945898585321757	0.0872274645882667	0.2270406971682336	-0.120064	-0.176906	-0.0703601	-0.0375975	-0.287832	-0.10245	-0.11542	-0.252216	0.2291277483740267	-0.571218	-0.113661	-0.161752	-0.427426	-0.259195	-0.025696	0.8638511300256287	-0.254751	0.4698537831232892	0.081934037257642	-0.219359	-0.105149	-0.0375975	0.2379733426436358	0.4590243632822073	-0.0833196	1.0740683625409784	0.1516883108455711	0.0837413060960808	-0.125255	0.0872274645882667	-0.439711	-0.111839	-0.36294	-0.766403	-0.214331	0.3195628921831062	-0.025696	-0.105517	-0.132159	-0.357502	-0.441504	-0.125255
104	0.0407137134443726	-0.0508483	0.1985168044171383	-0.600478	-0.207613	-0.128572	-0.175853	-0.07036	-0.32106	-0.314445	-0.167011	0.4691562031979612	-0.130836	0.6829345522894277	-0.292348	-0.10553	-0.0437137	-0.628487	-0.289524	-0.577848	-0.376613	-0.151471	0.1661672909624146	-0.109812	-0.289057	-0.0976528	-0.32106	-0.536477	0.0986124834293076	-0.363481	0.474535390023331	0.0565561964721569	-0.476094	-0.53431	-0.600478	-0.609713	-0.111534	0.0551619491768633	-0.109794	-0.207701	-0.183267	-0.577848	-0.628309	-0.181894	-0.337891	-0.255602	-0.53431
62	-0.440626	-0.433715	0.1710981016690522	0.0547138562898778	-1.49429	-0.133431	-0.169775	-0.07036	0.6432232234389914	-0.422603	-0.570397	-0.450843	-0.610204	-0.21355	-1.16293	-0.132763	-0.55303	-0.756741	-0.49034	-0.8327	1.3482755273149063	-0.179552	1.0438719920108508	0.2344264859401594	-0.370031	-0.122994	0.6432232234389914	-0.301718	-0.106841	0.3495659402639993	0.8258315592439837	0.4214787872884623	-0.871566	-0.813136	0.0547138562898778	-0.82281	-0.119622	-0.861392	-1.38821	-0.211679	-1.53008	-0.8327	-0.712509	-0.574868	-0.379037	-0.208692	-0.813136
91	0.4118148680544445	0.371613391145882	0.286883106949552	-0.785736	2.4819401869334574	0.0175331240976535	-0.159951	-0.0703601	-1.23591	0.6612589946045622	1.4114608535001674	0.5911158051932687	1.5573089501898112	0.6349820145175571	0.6356541853890874	0.0622308561120188	0.917250176685387	-0.64734	0.9553298605303692	0.1444331879609724	-1.64636	0.2542945434135096	-0.703732	-1.95699	-0.398103	0.0400973863987804	-1.23591	-0.422016	0.1272401115587525	-0.409002	-1.5972	-1.6245	0.2505747716016681	-0.106259	-0.785736	-0.671169	-0.111101	0.7673135707187719	0.7661261782395843	-0.214123	2.4784618246570456	0.1444331879609724	-0.287241	1.415941960680003	-0.145809	-0.00165668	-0.106259
74	0.062250350564211	0.0133952559075952	0.285996749033225	0.1863083846498506	1.3099378748724075	-0.0850829	-0.191123	-0.0703601	0.8328167466020564	-0.0883806	0.2540417826844742	0.1863810707890327	0.2451115993770405	0.3647234667814384	-0.259674	-0.073819	0.1598537717222209	0.0812536144779442	-0.0106127	0.4082225386612237	0.359895772767437	-0.0539602	0.2258841045447267	-0.518013	-0.133395	-0.0687211	0.8328167466020564	0.5442255160249226	-0.0684973	-0.209833	0.6996529187320664	-0.691524	0.5898727430201541	0.2530188003166873	0.1863083846498506	0.0705138103746851	-0.109136	-0.128457	-0.32879	-0.212813	1.2703526404741126	0.4082225386612237	0.2375959683455924	0.2349881970891667	-0.276686	-0.533211	0.2530188003166873
108	-0.657084	-0.662636	0.1843779250331456	-0.27379	-0.564238	-0.145238	-0.0984947	-0.07036	-0.668144	-0.459073	-0.565973	-1.02554	-0.646363	-0.0603289	-0.903785	-0.136414	-0.535179	-0.739876	-0.506499	-0.995716	1.015051313158212	-0.779311	0.9226366813112508	0.0706080220702343	-0.197047	-0.1266	-0.668144	-0.551936	-0.938144	0.6081712453425833	-0.0713632	0.1259977824591115	-1.09205	-0.930467	-0.27379	-0.731279	-0.120467	-1.07103	-0.966922	-0.210018	-0.61954	-0.995716	-0.673188	-0.575805	-0.303103	-0.0154916	-0.930467
67	-1.42021	-1.50495	0.237790557962475	-0.442887	0.0285127977233364	-0.151745	-0.141859	-0.0703597	-0.922403	-0.55368	-0.97267	-0.759668	-1.06216	0.3540178637121479	-1.43923	-0.154929	-0.957749	-0.906106	-0.681025	-0.756121	-0.0602183	-1.02429	1.2135258108714793	0.345226442448396	-0.941025	-0.144692	-0.922403	-0.884847	-1.31834	0.4972283893277458	0.3165667587739326	0.4553856743559386	-0.79331	-0.665367	-0.442887	-0.939453	-0.110545	-1.63526	-1.48419	-0.208735	0.0872966837771015	-0.756121	-0.429046	-0.962846	-0.397387	-0.0650956	-0.665367
65	-0.0918129	-0.184513	0.2358312688230258	-0.463486	1.6353311565378652	-0.105359	-0.196407	-0.0703601	0.1827599004386044	-0.205613	0.1907385897917564	0.6393256964784244	0.1199014373369244	0.8015393862004007	0.1538684145446783	-0.0894528	0.2649247645450984	-0.370278	-0.123002	0.913763782178328	-0.896078	0.0720528796110227	-0.11124	-1.58776	-0.376577	-0.0834796	0.1827599004386044	-0.238039	-0.275845	-0.401957	-0.444938	-1.52749	1.0080629892136523	0.7455576870937082	-0.463486	-0.404342	-0.11074	0.3146776947445816	0.2175211628628269	-0.208805	1.6192071232959682	0.913763782178328	0.264506232852651	0.1589855093794669	-0.245726	-0.235976	0.7455576870937082
188	0.6617420090571929	0.6641313350687869	0.3014900423665695	-0.275734	-0.202217	-0.061907	-0.0675616	-0.0703601	-0.267672	0.155496231189834	0.5786757001286371	0.075042069660593	0.3947036911880485	0.1372999349110742	-0.038586	-0.0646845	0.4734890623530864	-0.280611	0.306115572350046	0.1829200547992726	1.373960501286405	0.548924934090267	0.1545287669666036	0.2707026083631951	0.6271883791587746	-0.0612895	-0.267672	0.0911696622997359	-0.449651	-0.249856	1.1155382951424555	0.2681676996213217	0.3016186725974466	0.0092146540220197	-0.275734	-0.208111	-0.110156	-0.054928	-0.0740008	-0.213131	-0.226872	0.1829200547992726	0.1575323608026188	0.5393734557770041	-0.256439	-0.118894	0.0092146540220197
6	-0.023046	0.1091828920068419	-2.1017	0.385963928599868	-1.19675	-0.115714	0.2560075845115946	-0.0703601	-0.325733	-0.339183	-0.299732	-2.96433	0.4908641968565779	-2.3363	1.9021522467429568	0.0368588992323475	-0.414273	2.4836181492479037	-0.356716	0.3647373088592525	-0.50301	-0.462237	-1.84046	1.2663544527608503	0.6062667456813651	0.0387311409970012	-0.325733	-0.165477	0.6127439993241048	-0.284083	-0.92475	1.0957965538530423	-0.12319	0.6692207958722	0.385963928599868	2.443338968481758	0.5987285166631328	1.3584593199347972	1.7922535580551264	1.3720014941208452	-0.436441	0.3647373088592525	1.083052572860593	-0.22287	2.137323968546502	0.0812454619637391	0.6692207958722
42	-0.494773	-0.54132	-1.1075	0.0324501370303575	-0.56404	-0.146454	-0.168722	-0.07036	0.0815321144206405	-0.502742	-0.708465	-0.686769	-0.722091	0.2640967922477159	-0.919211	-0.1392	-0.697883	-0.267779	-0.588707	-0.580555	0.3801552590789019	-0.649097	0.9736036811074098	0.6046501072569159	-0.327238	-0.12923	0.0815321144206405	-0.258196	-1.08391	0.1476119170930055	0.4738711772928741	0.6696482569781462	-0.628058	-0.50702	0.0324501370303575	-0.0812691	0.0070828517000192	-0.919198	-0.865017	0.190298581467896	-0.639549	-0.580555	-0.0624008	-0.707165	-0.246581	-0.299063	-0.50702
143	-0.572531	-0.617896	0.180495386423535	-0.350244	-0.313492	-0.131654	-0.0983757	-0.0703599	-0.408663	-0.432798	-0.62805	-0.777541	-0.631774	0.7443683702618815	-1.11012	-0.134287	-0.565265	-0.758872	-0.511262	-0.644896	0.5222178411607121	-0.551249	1.014229762961836	0.468960158088423	-0.31662	-0.124477	-0.408663	-0.848598	-0.615982	0.1793703975815702	0.832194293716479	0.5615263993849566	-0.688481	-0.558347	-0.350244	-0.863427	-0.117644	-0.878041	-1.13299	-0.20948	-0.366849	-0.644896	-0.209275	-0.628984	-0.281755	0.1545036581525337	-0.558347
138	1.7885482481531592	1.782968016509923	-1.23906	-0.452795	1.4379225160972735	0.057957662482814	-0.16033	-0.0703601	-0.700871	1.7036270433107057	1.889714591705965	1.437034403439597	2.228043120934488	0.8382120449139369	1.1122312058990087	0.1681380478984876	2.2961246667394493	0.2288493646147508	2.034589468231558	1.3302691475399206	-0.406471	1.5515221218554047	-1.06293	-1.46512	1.3260141432748305	0.1160494103796162	-0.700871	-0.529893	0.4712853214030035	-0.463352	-0.240749	-1.4435	1.4789860278485836	1.138287040409082	-0.452795	0.3499689718976871	-0.0680477	1.2018467182195494	1.3962305640684811	0.1867790034022707	1.6033641358215116	1.3302691475399206	0.7678183295484885	1.978536738207523	0.2085699026502438	0.0396831514960487	1.1382870404090828
159	-0.0960806	-0.139525	0.1285734265754979	-0.582278	-0.404667	-0.153625	-0.167818	-0.0703599	-0.71214	-0.522701	-0.64242	0.078567950118216	-0.653873	0.36824562965922	-0.445418	-0.136926	-0.603391	-0.665088	-0.588552	-0.195533	-0.493336	-0.218543	0.4284375002365879	0.3291407564275596	-0.578513	-0.127103	-0.71214	-0.399136	0.455620863812902	-0.323554	0.5602488409486726	0.4836913062406427	-0.156707	-0.0893039	-0.582278	-0.736777	-0.122027	-0.102283	-0.277258	-0.206558	-0.341449	-0.195533	-0.249687	-0.646094	-0.280929	-0.271784	-0.0893039
68	-1.28253	-1.31686	0.3073366367496491	0.4119484332062181	-0.631206	-0.148418	-0.199043	-0.0703598	1.487041789907035	-0.551398	-1.00961	-0.975195	-1.12832	0.1345411532954762	-1.41694	-0.15784	-0.800833	-0.394324	-0.687753	-1.31458	0.0481394891410486	-1.18865	1.2156950078097888	-0.501601	-0.807231	-0.147603	1.487041789907035	-0.940492	-1.18928	0.7311623320245856	-0.767048	-0.647845	-1.36599	-1.2106	0.4119484332062181	-0.184471	-0.10833	-1.66863	-1.44923	-0.213188	-0.699092	-1.31458	-1.04165	-0.999649	-0.433983	-0.342298	-1.2106
189	-0.050523	-0.182246	0.3171584109467522	-0.525797	0.296775657794074	-0.147559	-0.191649	-0.0703601	-0.139595	-0.422104	-0.240283	0.3379758394501424	-0.206321	0.5172392237826743	0.0592217523692497	-0.111343	-0.430188	-0.31749	-0.398303	-0.363661	-0.708638	-0.422309	-0.0302176	-0.245836	-0.684978	-0.103093	-0.139595	0.5007389824537151	-0.471811	-0.369325	0.1836614103847892	-0.145674	-0.203958	-0.365507	-0.525797	-0.352297	-0.110596	0.1581854156227759	0.2070696722755807	-0.215817	0.2989031070258007	-0.363661	-0.478591	-0.25439	-0.29692	-0.497169	-0.365507
179	-0.0636243	-0.0772984	-1.10397	1.1843422701800266	0.0383910828148472	-0.153187	-0.200254	-0.0703601	1.8282913252828616	-0.528198	-0.681937	-0.663952	-0.653528	-0.430035	0.2870328489142625	-0.135769	-0.807031	1.7797613786018578	-0.604098	-0.432466	-0.0381937	-0.88623	-0.327797	0.7398013460125985	-0.468343	-0.12592	1.8282913252828616	1.876463982940109	-0.156716	-0.179542	0.4464504376549863	0.8490803494488856	-0.524528	-0.308063	1.1843422701800266	2.1030919987904446	0.0123618740975528	0.1378780508241988	0.2181975856220982	0.18824006329875	-0.0572598	-0.432466	-0.0334331	-0.678795	-0.182022	-0.670046	-0.308063
82	-0.765274	-0.836254	0.2683268609825804	-0.378625	0.3301299173596673	-0.156913	-0.216347	-0.0703599	0.1147272549399743	-0.577972	-0.942588	0.0835918094534773	-0.96965	0.1494316152460208	-0.715977	-0.151652	-0.919237	-0.541748	-0.699981	-0.212659	-1.07639	-0.867818	0.6266699041914469	0.2006053081233864	-1.06172	-0.141452	0.1147272549399743	0.3473642024599834	-0.524778	-0.262524	0.2634855196032123	0.368230258651735	-0.153785	-0.0886136	-0.378625	-0.509695	-0.110089	-0.521622	-0.577018	-0.21163	0.3488387312423983	-0.212659	-0.297894	-0.932666	-0.42948	-0.557927	-0.0886136
181	-1.05697	-1.31794	-1.14582	0.0549320225335186	-0.398781	-0.15157	-0.186096	-0.07036	-0.371881	-0.515436	-0.729228	-1.61488	-0.801351	-0.0588117	-1.17956	-0.143484	-0.617528	-0.512192	-0.594559	-0.94932	0.7914118910846601	-0.985887	1.195467561127436	-0.0860789	-0.0765227	-0.133412	-0.371881	-0.0459076	-1.0048	0.8883925325285416	-1.47254	-0.316444	-1.18683	-0.855766	0.0549320225335186	-0.476244	-0.00174895	-1.25835	-1.27396	0.1933455031601638	-0.463051	-0.94932	-0.378709	-0.729765	-0.289896	-0.109029	-0.855766
78	-0.682992	-0.745127	0.1482243894665492	-0.793496	-0.222275	-0.156175	-0.120278	-0.0703596	-0.897526	-0.564579	-0.861699	-0.307953	-0.876581	0.1746309652504122	-0.0812613	-0.147599	-0.823443	-0.836661	-0.672533	-0.921425	-0.839414	-0.89957	0.1877157489021306	0.1092624542254881	-0.788262	-0.137462	-0.897526	-0.426272	-1.01574	-0.251152	0.0017958485071228	0.3183670463390884	-0.947928	-0.78822	-0.793496	-0.924005	-0.121098	-0.00961506	0.0402812356213159	-0.207437	-0.182755	-0.921425	-0.824844	-0.855354	-0.124892	-0.0412491	-0.78822
15	-0.46276	-0.43819	0.2188305539291572	-0.526136	-0.809631	-0.148358	-0.128577	-0.0703597	-1.05302	-0.542785	-0.963138	-0.337032	-0.904969	-0.526391	0.0468689925700631	-0.144068	-0.89022	-0.549405	-0.673619	-0.478519	-0.163592	-0.779985	0.0325687268504459	0.6039400109118719	-0.570797	-0.133861	-1.05302	-0.902602	-0.568303	-0.312026	0.1972714513415339	0.4310222340690369	-0.632951	-0.301817	-0.526136	-0.675304	-0.11812	0.1246771416380564	0.0117778750435876	-0.211805	-0.866605	-0.478519	0.2230015121091263	-0.947178	-0.0725945	0.6062586821004686	-0.301817
61	0.0160186520218626	0.0009954070005373	0.2449684017938247	0.7636078614280161	-0.448756	-0.0716403	-0.180451	-0.0703601	1.1471230115014286	-0.14252	-0.0922403	-0.59968	-0.16447	0.0116495616614881	-1.02674	-0.0989327	-0.0562368	-0.221297	-0.15723	0.406873953332217	1.5981829577300242	0.3498334251415246	0.965753067801675	0.5947263662212178	0.1738577061324089	-0.0907373	1.1471230115014286	-0.240483	-0.0724452	0.430647619993283	1.4174520308689362	0.6932312168204908	0.4888556400277937	0.2278606728545985	0.7636078614280161	-0.247607	-0.112483	-0.835355	-1.25482	-0.213186	-0.447337	0.406873953332217	0.3487743612695237	-0.106625	-0.351343	-0.324841	0.2278606728545985
119	-0.623791	-0.678852	0.1628003621920495	-0.58093	0.1542821828522419	-0.151916	-0.0789925	-0.0703597	-0.261568	-0.527256	-0.799763	-0.0513461	-0.866083	0.5540812216392662	-0.548761	-0.146157	-0.638438	-0.755114	-0.620587	-0.065025	-0.0575148	-0.550949	0.5096703507181404	0.687023463295527	-0.523935	-0.136014	-0.261568	-0.937594	-0.627921	-0.146609	0.8398558224442393	0.8578664507877567	-0.10215	0.0698402236323944	-0.58093	-0.792362	-0.119406	-0.526484	-0.467165	-0.207901	0.1644069502952941	-0.065025	0.1124752399537081	-0.796659	-0.277229	0.1086819403804333	0.0698402236323944
194	-0.789697	-0.848169	0.3008424617415836	0.5163094274403428	-0.0503818	-0.155365	-0.210175	-0.07036	-0.15005	-0.565047	-0.917269	-0.638897	-0.990061	-0.0791495	-1.39783	-0.152025	-0.950792	-0.249225	-0.68165	-0.377349	-0.0760415	-0.899004	1.2086239608954514	0.6313640221152605	-0.919807	-0.141809	-0.15005	0.0315692278804508	-0.550323	0.2315051681713686	0.6980861529231275	0.7944922413276163	-0.398217	-0.281893	0.5163094274403428	-0.117625	-0.10885	-1.34444	-1.44901	-0.213365	-0.0883789	-0.377349	-0.101454	-0.909902	-0.446282	-0.619581	-0.281893
168	-1.3231	-1.33306	0.2408231666653194	0.764913692608722	-0.879063	-0.147077	-0.124678	-0.07036	1.2312409543015748	-0.535519	-0.941723	-1.63579	-0.963118	-0.504052	-0.992989	-0.148649	-0.695311	-0.236203	-0.662254	-1.22288	0.7525232331968158	-1.22408	0.9652909667996736	-0.588461	-0.586642	-0.138422	1.2312409543015748	-0.595219	-0.643657	1.0395787762185749	-1.79979	-0.885794	-1.40878	-1.09109	0.764913692608722	-0.178391	-0.112246	-1.33804	-1.22471	-0.211884	-0.960347	-1.22288	-1.03145	-0.928188	-0.252881	-0.215329	-1.09109
93	0.6009694631011199	0.5390016589530955	0.2950924811682854	-0.426779	0.0019968734118987	-0.0554698	-0.169898	-0.0703601	-0.255925	0.2085258994001768	0.8214663442919393	0.7263557610750889	0.9093437924864128	0.6446566686171391	0.3627146156183717	-0.017011	0.7149291502540002	-0.163876	0.4153327219290003	-0.216122	-0.194387	0.7797598770401546	-0.319897	-1.00998	-0.101867	-0.021755	-0.255925	0.1869093572908809	0.5135272632452792	-0.403441	-0.0935305	-1.09209	-0.048031	-0.334898	-0.426779	-0.188971	-0.11437	0.5545190458033948	0.4649028774352771	-0.217503	0.1093112089926037	-0.216122	-0.53841	0.8074668576909301	-0.225039	-0.36717	-0.334898
140	-0.990858	-1.04872	0.2415688693024982	0.7776138734131521	0.0753480491076674	-0.12565	-0.169778	-0.07036	1.9399747235944156	-0.392296	-0.561834	-1.06859	-0.680873	0.1735056347996886	-1.47168	-0.13705	-0.460642	-0.174519	-0.460179	-0.689017	0.9664505338428768	-0.729313	1.3085480583287707	0.4458855706486089	-0.177	-0.127149	1.9399747235944156	-0.616628	-1.3038	1.0041464453603468	0.3625518731839679	0.5675607790763196	-0.760482	-0.64487	0.7776138734131521	0.0246867985236837	-0.115805	-1.77852	-1.50683	-0.211542	0.0804845189958573	-0.689017	-0.294321	-0.572233	-0.359276	-0.364344	-0.64487
