# Supplementary material for: AI-based multimodal prediction of lymph node metastasis and capsular invasion in cT1N0M0 papillary thyroid carcinoma
Source: Front Endocrinol (Lausanne). 2025 May 27;16:1580885. doi: 10.3389/fendo.2025.1580885 (PMC12148903; doi:10.3389/fendo.2025.1580885)
Supplement: Supplementary file 2 [file DataSheet2.xlsx]

## Sheet: 2D_DL_features_filtby_ICC_vari_
case_id	DL_256	DL_514	DL_491	DL_6	DL_732	DL_418	DL_96	DL_472	DL_702	DL_300	DL_523	DL_296	DL_27	DL_245	DL_527
160	-1.74887	1.4687546277634216	1.4951062977700913	2.2572175492991606	-0.93778	1.0004128339814764	1.066712005214287	-0.848254	3.0146598300805336	0.4460657830164717	0.6043031671770306	1.0328746535176512	0.1676293819776257	0.3181188879017722	-1.34899
14	0.8234217788465679	0.2545171964999648	-1.28978	0.5656808454720421	0.0833319904428357	0.2786796565797497	-1.20095	0.3474117974946796	-0.798649	-1.49982	-0.371104	-1.03396	-0.0985855	-0.603127	0.2753570636942988
63	-0.906595	0.1859835924976094	0.6714753454684733	0.3503390526473478	-0.0853092	-0.344178	0.5973924188966936	-0.514949	1.044347932787714	0.3499728232352568	0.1732304243224207	-0.179639	0.5797890002378897	0.1720955757725627	-1.02282
156	1.3170516839015698	-0.801909	-1.03718	0.725766875480482	0.2492177602669329	-0.646158	-1.25076	0.7197051677835021	-1.75171	-1.24727	-0.602715	-1.27848	-0.676117	-1.01407	1.042709294432234
145	-0.253935	1.7985726218639804	1.3285567244060632	0.3975476411529587	-1.29309	0.2627766494498523	0.9577843227913864	-0.466395	0.5095011849944262	2.104090924626226	1.4948785722060876	0.5114366893268941	0.5249408001939901	0.3691452109808774	0.1698952258728785
157	-0.0720043	-0.130322	-1.06753	-0.641367	1.0911653072463212	-0.124378	-1.64733	1.3829534046981813	0.2404774494719496	-1.12861	-1.1489	-1.1599	-0.717671	0.0344964986620872	1.1425118606569902
46	-0.525377	0.1712660543927565	0.9204768529024008	0.5210736747220854	0.0624830810551949	0.1019275708539184	0.9399577802383156	0.0982914450250025	-0.737126	0.3313912692711737	0.7396908567574464	0.6981145592145891	0.59435083493373	0.3846463150937902	0.1501346492795938
141	-0.14746	0.1018529431581145	0.5512173957928855	-0.717775	-1.18037	1.2659828301114722	0.5951779244992925	-0.0860119	0.1783410429701693	0.8784183149759504	0.0871694858775711	0.7926869655612278	0.8721357500019894	-0.898627	-0.208963
51	-0.0112539	-0.586384	-0.75321	-1.14721	0.3881140537885607	0.9802043641551992	-1.31464	0.9808785908297328	1.067724083987094	-1.2626	-1.2935	-0.718169	-0.49909	-0.239524	0.7829930013693058
49	0.9813638992640258	-0.675968	-0.508068	1.0419837325577777	1.0899147310393984	-3.01667	-0.849313	0.0189841566707799	-0.333314	-0.0630583	0.1040433493942722	-0.917874	-2.0255	0.3384785083668382	0.5779832007912835
162	-0.18722	0.537056808377272	1.1053939656085927	0.7090618468719425	-1.88723	1.5249966271590694	0.8755684889616059	-0.44588	1.87191376203058	0.4667015378038106	0.5827480926681284	1.3896820596146855	0.5569425904583026	-0.573687	-0.784898
95	-0.96958	0.7811576222430409	1.280722955011501	0.6181653004191302	-1.09508	1.597327724561438	1.1470380238005329	-0.108979	0.2928721661351875	1.7534667487727722	1.3181064672583211	0.5290397973161074	0.9961607226455342	0.9650274660477852	-0.559637
18	0.7097356196745969	-0.765696	-0.404786	-0.457886	1.0755444671777397	-0.344542	-0.443516	0.8375744749837113	-0.536287	-1.20151	-0.779952	-0.0739955	-0.275777	-0.314517	1.0712432338051845
12	0.7142381662235777	0.7339710457905338	-0.622354	-1.94377	0.328262121566633	-1.80635	-0.445856	-0.383902	0.1436679559791292	-0.0959952	0.2429816621853426	-0.921996	-0.818861	-0.117179	-0.640775
17	0.7808006760060843	-1.92789	-0.942506	-1.09344	1.250440320422214	-0.532843	-0.184868	0.542737658153263	-0.727316	0.0134591485532362	-0.997399	0.0059726619055064	-0.880519	-0.650738	0.5185150191364655
98	-0.415762	-0.255306	-0.969547	-0.187615	1.0357923484962737	1.0760051335047285	-0.802111	1.5993450688561122	-0.458249	-0.589597	-0.573906	-1.41405	-0.606094	-0.317215	1.2280327131644329
39	-0.962426	0.890647727969784	1.127585658609416	0.6837132617376609	-0.988493	1.1306940567912311	2.016291343631799	-0.136622	0.7867847243846388	1.2572588332558043	1.1266466630427276	1.7296143523418384	1.831899025079495	1.0140274777244294	-2.18344
80	-0.629406	0.1325013657664525	0.9486509681654056	0.4013307311024017	-1.90006	1.3640326461049903	1.132106855429123	-2.14949	2.717354710947697	0.6776617125818245	0.0005337850731128	1.408446942566907	0.3455744728763245	-0.427131	-1.80968
85	0.213199939549362	0.3321153287237369	-0.913642	-0.142656	1.4212753408555518	0.5633013251412267	-0.275405	1.1600951893260611	-0.238119	0.2920930972634322	0.1638746039649009	-1.2197	0.2418030086426563	0.4858784945845665	0.846888125742803
5	-0.957617	0.3561553255487656	1.0539371271083835	0.4310089393674842	1.1707291541265248	-0.954859	-0.565552	-0.0813759	1.3695947515893787	0.023692516991233	0.4483773692432347	0.0634993940078351	-1.15189	0.342882019521539	-0.440276
129	-0.0423496	0.5496707623065746	-1.19133	-0.136243	1.039977775686986	0.1052505752896065	-0.950403	0.943203048098666	-0.395248	-0.662458	-0.776769	-0.871907	-0.034223	-0.316483	1.1338046245392417
137	0.3274469319825162	-0.377757	-0.758464	-1.41715	1.0079590741296696	-0.316028	-1.4986	2.083191547587728	-1.39569	-1.75913	-1.64203	-0.620602	-1.08113	-0.780782	1.3251873337133722
154	0.7219582073022356	-0.49648	0.1464490496816719	0.0573921499018305	-0.835432	-0.399046	0.996792846939566	-0.371715	-0.229785	0.8463421911521308	0.0812135559671075	1.0360085120289255	0.8715979648777333	-0.818213	-0.289972
175	-0.238961	1.3705049662530195	-0.216413	0.1658529652106585	-0.0541178	-0.595959	0.1499541516729017	-1.28853	1.2368330996951835	0.4755222114482641	0.6205111080202808	0.6324052036080222	-0.0120179	0.4376608975392705	-1.07785
16	0.4920119893153512	1.0340026377015656	0.1183548750993097	0.5764119300485553	-0.0526225	-1.42406	-0.333839	-1.52988	-0.263676	0.6056111806372436	0.259304145200198	-0.316135	-0.232263	1.1646295022978923	0.2905205400627861
31	-1.75939	0.1699283131619037	2.238410795083725	1.869962255156097	0.1835173215436113	2.0160664993184816	1.1403971513175843	-0.480131	2.046126239711226	0.5975207433142674	1.3668625064348356	0.0128605475045116	-0.708969	2.26383	-0.906968
13	-0.0650795	0.7592649266272496	-0.871078	-1.04552	0.4689636132773637	-0.850931	-1.89833	0.3807303205877104	0.2836424558997568	-1.47263	-1.67093	-0.767621	-1.04342	0.0768728652828682	0.9317599561373774
149	1.4115283767907516	-0.81121	-0.986289	-0.419404	0.9339719510617748	-0.493648	-0.0435549	0.2984943404116765	-1.43063	-0.872693	-0.237392	-0.539112	0.4448543551886	0.011162666287128	0.5341049017358854
135	1.0541273794662145	-0.986089	-0.95718	0.1032043248476944	0.949258208678574	0.2472787579720182	-0.173467	0.0741949907896677	-0.605586	-0.730597	-0.508275	-0.788072	0.5419840480877802	-0.47933	0.6928667907142142
73	0.4993966211281998	-2.26407	-1.12596	-0.536285	0.5192123823436561	1.0101427910346272	-0.833575	1.2255730069879036	0.045302034463164	-1.18536	-1.25154	-0.466485	-0.890512	-1.99266	1.0415754594769988
76	-0.123964	-0.12876	-1.08158	-0.747384	1.3563163938327776	-0.164975	-1.50477	1.1769939352867314	-0.104343	-1.35972	-1.07835	-0.725148	-0.794305	-0.502049	1.0960720551795342
166	0.2001781808849008	0.1423647234216223	-0.676994	-0.778985	0.9939037705253247	-0.904665	-1.72407	0.4324110530576902	-0.643271	-1.61215	-1.36969	-1.27963	-1.32365	-0.825036	1.7888504017145752
66	0.7438277378091293	-2.10466	-0.738555	0.0694890691300582	1.0141376617776556	0.4306076153894827	-0.787312	1.8925800963681991	0.0404529324683378	-1.60523	-1.46739	-2.40299	-1.3601	-1.87647	1.2513317622403783
43	-2.12857	-1.62907	1.5596363358376435	0.6427794922285753	1.298305189519558	-0.533071	-0.442199	-1.00915	1.9072769629958424	0.2785798877378323	0.0696449281414623	-1.30195	-1.52259	-1.94271	0.4885062970050203
27	-0.0693665	0.2216658328213312	1.0761833900056523	1.810574824985569	-0.546886	-0.619096	1.6246149202626958	-1.00201	1.7758249372311767	0.298802554636107	1.2718061806794656	0.7959177324471536	0.5400936807141504	1.104046936607389	-1.65091
131	-0.119177	-0.209137	-0.46406	-0.0979101	0.9807121930935276	-0.348315	-1.28366	0.2136022566380835	-0.313024	-0.696535	-0.537684	-0.820202	-1.02616	0.7859540660723883	1.3712475594956068
161	0.1253281217342404	-0.0861084	0.8346352695930606	0.1570864852477741	-0.449343	-0.665512	0.9619141856004744	-0.614578	0.7785499947296066	0.9044590246382492	-0.00127538	0.9855193613888846	-0.0663412	-0.462376	-0.98445
97	-0.255829	0.8589687756491463	0.567873348062002	-1.0124	-1.1533	0.9065387929834172	0.3785509755441723	0.3416840379456493	0.1888248220438386	0.839118224179076	0.8867872022970614	0.5486276698565407	0.3776608743850508	-0.667256	-0.0681542
47	-1.2887	-0.199603	1.3871989237061453	1.6821392689878425	-0.484026	-1.00023	-0.0973276	-0.178981	2.075520918365644	-0.996714	1.1695538186092231	0.8493186364579601	-0.734499	1.5140561681204068	-0.312632
193	-1.06473	0.8297141315602976	1.2604401701956045	1.3636122853221422	-1.80413	1.3997791387823508	1.209959771839891	-0.92562	0.3093178049431825	1.9460095631139425	1.1311486569609173	1.2435833991822114	1.3756777666501747	0.458518918715282	-1.53105
29	-0.307392	-1.45992	-0.439252	0.2213594865562754	1.5461597705530166	0.8848454623469189	-1.6458	2.290490766982555	0.1737263132235179	-1.72167	-1.4748	-2.71488	-1.3862	-2.26915	1.200966469290518
183	-0.0865343	0.1560032456495398	0.1247977132892085	-0.765376	0.1371767779319215	-0.763692	0.5993562511528817	0.9330457401670956	-0.547662	0.0238653724808441	-0.1673	1.245811203784145	0.9052786648553032	-1.88375	-0.299534
77	-1.72644	1.261491773621054	1.1987898134648416	-0.261078	-1.5617	-1.13667	0.2829691639170177	-1.68041	0.7180050843284533	0.7739312009632766	1.1237774539725909	0.6518054123118296	0.7169427354471827	1.1259042204433711	-0.137038
192	-0.533376	0.7356136139744653	1.1862428467871184	0.4003749802776961	-0.108761	0.2045878479805103	0.4973052155008426	0.0030107576349027	0.2741019687080125	0.6705353297418203	1.3645758712110965	-0.0594881	0.1874106243784038	0.3986462259022271	-1.10866
11	0.670006	-1.60625	-0.84929	0.0724475046597395	0.7530776934828854	0.3972266348256343	-1.90256	0.7815913144038178	-1.67284	-1.51091	-1.63836	-0.877479	-0.75741	-0.703701	0.8709645585906574
92	0.4681362419655552	0.3810656887717651	2.003527512630003	1.9777555717824085	-3.29762	-1.1159	1.36841652035437	-2.0316	1.4514359430664197	-0.127211	1.5104833978858276	1.4226624219147097	-1.54412	1.4003142603237393	-0.374991
2	-0.138333	-3.25041	-0.628205	0.9185266409741696	0.6141221400599227	-0.574393	-1.29289	0.0003722628836327	-0.471205	-1.51864	-1.77	-0.841452	-1.54876	-1.11365	1.6365135563895443
139	1.8819981586097805	0.6273873279488836	-0.807514	-0.41744	-0.152958	-2.23335	0.5966008518505663	-0.733333	-0.590094	0.7080800025947226	0.3491033666477589	0.2798610906759606	-0.0138778	0.4459378792745301	-0.392
48	-1.09792	-0.285508	0.9209853500349526	1.494741500253174	-0.202371	0.6285111737258465	1.2493405275083809	-0.964831	1.1506363741902423	0.4085962170524903	1.1609475064639287	0.7473860334288921	1.602269638117742	0.6268538721836945	-1.77775
187	-0.426302	1.0741968733294678	0.3224046304044451	-0.61466	-1.02415	-0.135304	0.8585653334601177	-1.487	1.214208709212973	1.4160833143880307	0.3742398894936354	1.1978278643492757	0.2627410509046103	0.9565640455280608	-0.82164
118	-0.546871	1.212244535171526	1.113734962384316	0.7705593611391635	-0.0223827	0.0910226516791314	1.5160922087892543	-0.679488	0.4463575115480224	1.0547964273224315	0.4740551728908659	1.3839339635711998	0.7592017897667883	0.0011324734220134	-1.0264
174	0.9123898718998856	0.8734673311579814	1.03165085061285	-0.731082	-1.46828	0.838553289650678	-0.201102	0.953368852606418	-0.927813	0.8257785280136466	1.495151842737197	-1.05122	-0.185935	0.5817100376516345	0.625175173318377
70	0.2027268637542171	-0.815202	-1.15322	-0.229863	1.101886017744822	-0.0671163	-0.875132	0.3493666667565764	-0.209705	-1.16292	-1.18927	-0.494143	-0.363907	-0.496284	0.9234689066755376
109	0.2291148212696069	0.634396758159385	-0.977104	-0.815176	1.29642045370477	-0.411376	-1.50067	1.000797110267028	-0.345204	-1.39529	-1.10395	-0.862369	-0.249843	0.228547147656163	1.0646283528449487
208	0.2640445027606693	-0.246004	-1.17527	-0.787699	0.6414103631806245	-0.253515	-1.08964	0.5839690385393523	0.0274452906047955	-1.47977	-1.16459	-0.427301	-0.426723	-0.812948	0.5226816632677822
52	-0.105959	0.5198060668839891	0.8761075257325772	0.9788385745578816	-0.903705	0.7093577260961921	0.5507277503539199	-1.17308	1.3749839521258491	0.5215432723526113	1.3507321807347334	1.0407757437491891	0.5765733854715326	1.2508401952539951	-1.33299
28	0.1248952919571733	-0.897736	0.3928080158282048	1.4721845520561023	0.3844990249991892	0.4003133710817613	-0.0277246	-0.638024	-0.276924	-0.12012	0.2471317972810894	-0.916769	-1.02683	2.105172235647826	0.5189307628386585
60	-0.129907	0.7673418473148964	-0.858031	-0.676699	1.418284201705893	-0.894072	-1.61305	0.3773286116455427	-1.97454	-1.71953	-1.70978	-0.800979	-1.60043	-0.28099	1.5361277466787742
184	-1.8402	1.4718239609558978	0.1626559844913338	-2.39231	1.7204563820813417	-1.64948	-1.56988	0.3561914286970201	-0.0726255	-1.90634	-1.08559	-0.642574	-0.518629	-1.00195	1.1309695309183347
101	0.5467401101756263	-0.402795	-1.12555	0.0931360471255339	0.8644169529301917	-0.633452	-0.355357	0.3618529395795929	-0.914807	-1.31965	-0.946608	-0.880888	0.1145604486142334	-1.5871	0.9039215806570458
116	-0.134847	0.6504786651428831	0.4486427745580946	-1.42961	-0.579707	-0.684089	0.3591618054524997	-1.24629	0.5793017037107028	0.9773321688954254	-0.319119	0.476364449270218	0.1119746979866608	0.6117342275882751	-0.757449
79	-0.129872	-0.894504	-0.872739	-1.07273	1.2356544506153555	-0.377496	-1.61728	1.5674579930951973	-0.95913	-2.06014	-1.72846	-0.852751	-1.10045	-1.56558	1.7446554856707566
130	-0.825512	1.146496501070254	1.394370009384475	0.657543352807439	-1.23719	1.133677296347926	0.5365945395908573	-0.153929	0.446591418132247	1.2926207464135402	1.1678868420681534	0.2173904932382468	-0.365905	0.93575039140689	-0.681333
100	-0.231301	1.1865579958867756	0.7641969317504913	0.4935904586992169	-1.27503	-0.293646	0.3475553866682898	-0.704343	0.4319011533150513	0.1201397126576751	1.1441062565621047	0.4022235023025858	0.5873402191611671	0.4393387494453197	0.532669668416336
171	-0.1735	-0.741159	-1.05391	-0.286827	1.1795809489313904	0.0254177414075362	-1.38091	0.9890398190526134	0.1624274073151454	-0.581984	-1.16154	-0.88601	-0.843398	-0.0215235	0.3584765375480847
185	0.2936147473034588	1.0870810780124778	-0.222185	0.2692347534947238	-0.400705	-1.16402	0.6413103715831523	0.1972972448535637	-0.137526	0.7590378338255749	-0.305297	0.1289827051090695	0.5158578782145766	-1.26559	-0.266933
89	0.7011120066260936	-2.2899	-0.903815	0.1841929072768555	0.5842172601601641	0.9145331315088656	-0.255223	0.1223033439611411	0.1099624470360326	-0.796382	-0.641444	-0.774632	-0.273882	-0.0805178	0.6045913356040069
22	-1.08689	0.7781216729671985	1.4719723818604904	0.8824465644195341	-1.06809	1.2709033589073355	1.198673823292192	-0.379033	1.5103799366270303	0.1094390094206969	0.9244301522041208	1.4475520792230383	0.9895848226795116	0.4781058399624687	-1.49617
124	-0.212342	-0.159396	-0.839447	-1.05036	0.7217073109788853	0.6503805332384811	-0.83754	1.6149058298226602	-0.529702	-1.38057	-0.832102	-0.746936	-0.584985	-1.64567	1.119631181365984
9	2.8051883420601094	-1.11258	-1.11446	0.8488474068414615	-0.462941	-1.54115	0.2043248393728595	-1.28963	-2.25694	0.0519544443651792	0.1425479299653492	-0.640366	-0.623174	-0.0275044	0.6231952334861218
163	-0.46596	0.309666234497372	-0.754832	-1.31053	0.9174081094069132	0.3337720057762832	-1.22429	1.6114673844762302	-0.154223	-0.721851	-0.967749	-0.930775	-0.915441	-0.0309718	1.339181507189778
133	-0.727093	-0.031483	-0.465676	-1.28981	1.2465652210776492	-0.369286	-1.85296	2.5489890409657763	-0.347395	-1.66381	-1.56907	-0.79785	-1.31436	-0.38098	0.9433408228493412
36	-1.83218	-0.133842	0.9401236594245694	0.6436263606501434	-0.407843	1.2396676325831877	0.3107627746461459	-0.839715	0.5275743193084302	0.3556313323885078	1.385803126287877	-0.418329	-1.01856	1.6993152746972082	-2.14189
102	0.5672854546736961	-1.03439	-0.940436	-0.048248	1.2856312184826024	0.8790278072629574	-0.366875	0.9878230847156884	-1.55188	-0.730052	-0.460913	-0.536915	0.5076242037337345	-0.346047	0.7272029808155033
150	-0.0524897	0.2102779429731867	-0.905313	-1.4182	0.80392802047091	-0.661169	-1.4468	1.6445350738637337	-0.3637	-1.33543	-1.51223	-0.792767	-1.56498	-0.82322	1.0960907225147165
4	-0.10911	-2.05387	0.1062782736764398	-1.43796	2.249232918708836	0.993203549603884	-0.0469982	2.315709590199062	-0.855629	-0.326295	0.6261774868934984	-0.621169	-0.0475303	-1.62784	0.7122562670119872
144	0.4415652665170138	0.095275119298387	-0.963876	-0.287759	0.5004778627394703	-0.128385	-0.91044	-0.38606	0.0853375642236893	0.026800407161245	-0.371057	-1.01466	-0.704137	0.2958786872362761	0.4140312231203871
147	-1.07912	0.449793237432663	1.2601948976527229	0.3583115719334581	-0.843584	1.2651552789515232	0.7707409367746509	-0.187836	0.0996445517895525	1.1747476111835118	0.9701531251970428	0.4204836963443126	1.5110251116742983	0.0587487614569565	-0.706324
19	-0.25626	0.7800460173046284	0.624614360720174	0.9531621758191438	-2.50407	-0.545365	2.2110193795829205	0.1475729824496891	-1.30514	0.2359082103215233	1.1396786953294822	2.413170310224306	1.927832571423074	0.1289970300839393	-1.26202
132	0.1813662496216293	0.6758174552960244	-0.59518	-0.570092	0.8623635711277567	-0.646624	-1.12293	-0.217653	0.2093023226140288	-0.567333	-0.615247	-0.789489	-0.490847	0.8301409323777785	0.4111476893466605
1	-2.81652	-0.828878	-0.455055	1.250597669364248	1.5397222923036251	2.97044631667205	-0.422778	2.404572694565234	0.6073042262554905	-1.21754	0.6390526056106092	-2.31463	-0.743362	0.2139084484121575	0.779314587151881
180	-1.2408	1.1290541994839014	1.5613711956846017	-0.931242	-0.70868	0.1099293442443054	-0.052494	0.317470191401722	-0.552296	0.9828728095733628	0.4573902995224028	0.7799169704792266	-0.321374	-0.788726	0.9953405833723816
40	0.0906664884389548	0.232527925982482	-0.921593	-1.84616	1.2230153537681234	-1.08638	-1.0507	1.967440679002472	-0.532938	-1.3768	-1.47574	-0.0587256	-0.963982	-1.065	1.451735318763319
113	0.0290759149414903	-0.0124898	-0.855357	0.1530076296690824	0.9431757654132844	-0.125164	-0.640427	0.1793909363058237	0.0599175781265021	-0.417573	-0.714081	-0.660071	-0.274763	0.436139593328914	0.5476652020472859
182	-1.01805	1.660778518817312	0.668676253681487	-0.354272	-0.0493459	-0.672675	0.4370312487879433	0.4493118513314478	-0.757731	1.4708551501898433	0.884383263264973	0.4155791871393994	0.830679304843069	-1.0616	-0.0802473
136	-0.334775	0.2659805975881158	-1.19696	-1.00796	1.0116219128984367	-0.734848	-1.95743	1.1304193988241682	0.035473552028362	-1.77601	-1.77998	-0.526925	-1.31276	-0.681397	1.7057978455114844
142	3.3308985640693303	-1.00719	-0.982433	-0.499536	-0.185933	-0.0582422	1.0967424943349509	-0.559756	-1.6857	0.650357069106338	0.081008405809008	-0.707425	0.735062117194777	0.684880280205864	-0.454996
50	0.3158903202188963	-1.61248	-0.972933	0.0505338372734123	0.471043828102969	0.7231730569461141	-0.755899	0.4774232046131684	-0.372076	-1.33773	-1.0788	-0.0952953	-0.464979	-0.96019	0.8945499456045667
30	0.7310137339474494	-0.705659	-0.547712	0.397075997587542	0.1439086328003311	0.3747233263463144	0.8903707246187282	-0.128729	-1.15748	0.0928086447146996	-0.184041	-0.271379	0.9577327048454712	-0.287307	-0.2469
87	-1.01421	0.91217161079228	1.4511514682203537	0.9002071231249794	-1.56499	1.4993002976498375	0.8352464886099424	-1.27198	1.4142533930476593	0.9887333398110464	1.3601580414603325	0.8158501680974584	1.3811526989042289	1.329252487742308	-1.63511
10	-1.75947	2.005340678670516	1.8060725174143435	2.831780466737172	-0.753377	1.6695037881324115	0.6376588406535904	-0.903678	2.921640482939442	1.2476465220376167	1.2521338585958692	0.9897938723641636	-1.41797	2.1757278028028253	-2.08945
103	0.7058936391627669	0.6191299751403789	2.615706583268874	2.1258280691449865	-1.79503	0.8521838472094502	1.8890207430670003	0.0339221637541239	1.2863801738419318	1.3182807134893026	1.9968931076744565	1.1348175364130202	0.498404360893773	0.871528269907443	-0.949753
88	0.7420208992628904	-1.4275	-0.984744	-0.436341	0.9727910322111676	-0.919783	-0.918783	0.6404692178321937	-1.61372	-0.824606	-1.22412	0.2734849098086119	-0.982074	-1.59086	1.0504114369284026
23	-1.02663	0.4697389353390223	1.1221957836651155	-0.812265	-0.981315	1.8081593724505092	0.1749992417510559	0.1813978522276139	-0.274653	0.9772471939481068	0.3182953361747119	0.6136440724318224	0.0578862378759477	0.5427479911708799	-1.32613
44	-2.27529	2.099426094008347	1.435473707840509	1.2370533375524824	-0.60306	0.8923080390550395	0.5385235472557652	0.3794621963310797	1.6937771700617588	-0.0997811	1.011714180110778	0.8968227240237643	1.282480383096386	0.1854864596953565	-1.9773
54	0.5378744073747849	-0.500315	-1.10197	-0.211312	0.8630164788902474	-0.597403	-1.23769	0.0820260428830669	-0.226514	-1.39604	-1.44486	-1.06484	-0.636964	-0.745212	1.0236029288382067
114	-0.205977	0.8021497469648577	-1.02401	-0.799306	0.7022223407657647	-0.556114	-1.38293	0.2918723470042564	-0.17494	-0.92345	-1.0182	-0.563767	-0.221502	-0.255037	0.432806449172013
33	1.9937897440594528	-1.073	-1.2364	1.0245683964359753	0.5944346548152504	-0.435984	0.3183429689681469	0.568298396730111	-1.40245	-0.142162	0.1475230843122836	-0.659241	-0.7668	-0.730194	0.2895969815645354
172	-1.19729	0.0690178740102181	1.4535191917890662	1.589094820826887	-1.41256	0.4701468607873011	1.1238998298149872	-1.28858	1.84384565250942	0.4885886172186059	1.115277399088671	1.168502482249998	0.4214970372121036	1.3163682302471968	-1.80284
104	-0.530728	1.3020126947188786	1.1468394018227857	-0.20036	-1.38456	1.8233163584734788	0.5410283525223265	-0.878633	0.5283374350619245	0.9009802599400992	0.7708586890462369	0.926842334758174	1.7710536420281369	1.1192378275682455	-1.52314
91	-0.382442	0.0521701240820224	-0.174928	-2.29754	0.4374584101276283	-0.768439	0.5033740929369221	0.61313257169466	-2.08537	0.0423532347126896	-0.856703	1.8481618455558944	0.9368748354362588	-1.00329	-0.334295
74	-0.906691	0.8890067494961684	-1.04948	-1.10359	0.8169075121348783	0.3590949022965431	-1.18477	0.1517574436033457	0.8483364002461615	-0.665233	-1.08055	-0.793259	0.2958739265386658	-0.513785	0.6682586868487302
108	0.2304733422279875	0.092488357114566	0.5658812548506275	-0.0936398	-0.925129	-0.224206	1.2959168178674167	-0.285153	0.9092370779052809	0.4807015715437289	0.3413497427236932	1.1680995415052222	0.8002116834080437	-0.952532	-0.545221
67	-0.581563	0.3493903132993378	-0.827183	-0.608886	1.149318411928002	-0.257772	-1.34333	0.2510707209786434	-0.566118	-1.26313	-1.09921	-0.754281	-0.292687	-0.220279	0.7440893256631014
65	0.1433507854340686	0.140111706476374	-1.28183	-0.297009	0.3514960234730258	-0.873889	-1.37545	0.0025026049144919	-0.477247	-0.863131	-1.40457	-1.15543	-0.768925	-0.394986	0.6132238074623738
188	-1.20497	1.3564105945920093	1.2303579470196382	1.1909967692147645	-0.864173	3.13089239179346	0.667280969443127	1.7435541316348386	0.8570682440782023	0.5342919814650733	1.437789491415388	0.9673360037200908	1.5505612831537992	-0.260721	-1.62162
6	-0.502576	-0.96705	0.0176357601174899	-0.464227	0.0484575822094857	1.0129355121772656	-0.957234	-0.27567	-0.28624	0.7116248284615942	-0.762197	-2.22013	-0.856187	0.3308407360683978	-0.00475051
159	-0.578205	0.2836196258260638	0.4859529676088436	-0.194958	-0.597492	1.627060002913017	1.0284488487742396	-1.37275	0.227518738143484	0.9643340171956724	0.0881016040318074	0.998385476972572	1.9357441807050504	-0.636114	-0.791941
68	-0.13677	1.0609112667916856	0.820168515357477	0.8939613811593243	-0.533314	1.0053603986498436	1.1703926001796814	-1.30843	1.3803490097775162	1.591357026532097	0.9882392157376928	0.5448091122212299	0.99610647563621	1.2229182588684295	-0.78986
189	0.1334102721919586	1.6764009995195073	1.704129332389153	-1.57917	-1.06367	1.3940766818613906	0.2205853014405659	1.2354844478116176	-0.505521	1.3099712600924298	1.3712387801279335	-0.0306207	1.0394608616148675	0.4665781780347076	0.5736676292926743
82	-0.268154	-0.565512	-1.17838	-0.723185	0.897601492531682	-0.34089	-1.50272	0.8721211843206946	-0.225065	-1.44706	-1.77886	-0.786299	-0.734964	-1.06879	1.2502468420312307
78	-0.396429	0.8972466154911976	1.1514680018383567	0.1090201821590898	-0.800716	0.3463814522253925	1.1001044749063098	-0.73076	-0.153581	2.0125438504138486	1.1918844133183462	-0.101659	0.9633813332053552	0.7893394342802781	0.0821304963974354
15	-0.873007	-1.13307	1.8796592549422704	1.7574591058855338	-0.363137	2.148262199849978	0.9460120036498376	-0.668529	1.9165223625243648	-0.112246	1.26107472330668	0.2510641837471583	0.7064136022893147	0.7757863029525567	-0.772381
61	1.3822897459094363	0.041313594906977	-0.899572	-1.8108	0.653128353139636	-0.691942	-0.374876	0.1149745749727231	-1.49305	-0.816056	-0.85741	-0.240567	0.2576852648609136	-0.935638	0.7173561197046574
119	-0.751627	1.0154670128454344	-0.878831	-1.66722	0.6174164836310112	-0.0994956	-1.5883	0.4244895350034035	0.6383106394822173	-0.966813	-1.2534	-1.56191	-0.152053	-0.141125	1.0912992288876149
194	2.128774827886664	-1.10492	-1.39502	-1.5677	1.0769518461324412	-0.241937	-0.108346	0.7168302465645775	-2.00354	-1.15226	-0.780568	-0.535406	0.1300263766485919	-1.73406	0.6524752334753363
168	0.7063076654287046	0.6425265367150362	-1.23471	-1.17583	0.676248935780424	-0.615145	0.7481495501671183	-0.328064	0.2836960788946397	0.6139274868524485	-0.111062	0.6236973314606878	1.0106836685762484	0.4465208364673654	-0.781441
93	-0.112255	-0.323355	-0.174962	-1.28725	-0.520949	0.3116209240234389	1.0028874852654468	0.0098303477463664	-0.978845	1.1196493071163534	0.136428511159662	2.0643328019310547	1.1091017279468816	-0.562089	-1.2087
120	0.2615801084841657	-0.258416	0.7493942795791987	0.4382551562715915	-1.07339	0.5670218836333865	1.338771825956142	-0.895432	0.912260526473129	0.438968456126196	0.9747058806287106	0.5323203502698466	0.1520887410167888	1.2441139554319025	-0.879809
26	-0.0533127	0.1583107101731078	1.11865996583266	0.9245927728676172	-0.726917	0.4205373020476275	1.276822169832442	-1.28036	0.8266435884065122	1.20762496652673	0.6097673153367067	1.0467727326139822	-0.32481	1.8214311240555532	-1.29475
152	1.970102860746037	-0.75717	-0.595721	0.0955216612918956	0.4722301623814541	-0.671612	1.061507681174378	-0.363481	-0.940296	0.2093952044197702	0.4501429756680059	0.2774159081713058	1.5086349320829393	-0.476917	-0.179216
7	-1.16238	-1.3196	0.245488458695224	-1.51991	0.4892439597473336	-0.914179	-1.04642	-2.02853	0.0646975469348732	0.5380478741365765	0.2074976809805588	-0.508596	-1.35331	1.3650613967817873	0.2572435472155546
59	2.5489325217921484	-0.924241	-1.3137	0.0790983761443424	-0.0358835	-1.06298	0.110831822167931	-1.4588	0.1085333601931203	0.4420579807430776	-0.488717	-1.18872	0.8691579062180604	0.6243526066014589	-0.172158
34	-0.274928	-1.11738	-0.537166	0.2212679877045845	0.6904599058807522	0.6381646699520701	-0.803687	0.2395568340963805	0.2658427021448346	-0.765392	-0.785594	-0.925632	-0.633292	0.8025462435025509	0.9637121060590434
204	-0.234748	-2.70657	-0.359985	-0.997198	-0.0191212	-1.22632	-1.19186	-0.892638	0.7160756236608806	-0.541687	-1.11105	-1.87891	-2.50481	0.7487707822589115	1.9343012151259609
37	-0.915502	0.8455842096441982	1.102062974141312	1.7061124602806506	-0.468377	0.6745890026453856	1.3110453558585076	-1.48462	1.3458821760961184	0.6744055274231042	0.3934752417404796	1.607199153226582	0.1569376839184385	1.3075286289179633	-1.22903
146	0.165954525427734	-0.276502	0.9620969430657796	0.4950296400772263	-1.3831	-1.02679	1.4485953403422709	-0.817688	0.2859172959371754	0.1650044015853763	0.6511952856607004	1.7508227670172656	1.1697390701949475	0.4021296874014394	-1.07161
38	-0.962716	-0.295861	0.1701104962192153	-1.57958	0.7268511228571087	-0.28386	-1.18533	-1.23054	1.1909977970753116	-0.678847	-0.453992	-0.195915	-0.416422	-0.0352433	0.4492214912655878
25	0.638146988083097	-1.3966	-0.0841112	1.3443574162577627	0.6071807778412202	-1.06401	-0.254988	-1.1879	-1.39566	1.1907124849956336	-0.669196	0.0526428797326343	-2.6888	1.593168261840872	-0.371439
107	-0.477402	0.3480943019642786	0.168731800654764	-0.148868	-0.813971	-1.1211	0.6784345323297762	-0.64666	0.2061467329452306	0.2463645146455024	-0.658202	0.683765516640399	0.3947918685776895	-0.958431	0.0413080401113607
207	-0.595073	1.936571797541404	0.4610074090015597	-0.478937	-1.0567	-0.375756	0.7336141426169525	0.037258650186378	1.1223106450437002	-0.132583	-0.264776	1.4870353949021982	0.7855589321335892	-1.12785	-1.05122
123	0.2794601970694433	-0.640943	-0.922741	-0.844758	1.1005959349370094	0.0012371105006016	-1.14807	1.8018135126598351	-1.46316	-1.08055	-1.04962	-0.620377	-1.02855	-0.809505	1.6132145073135995
32	-0.567473	-0.241851	-0.185117	-0.268917	0.9769501508026148	1.1335809810521278	-1.52603	2.264763791045637	1.4368906430189567	-1.11361	-1.24091	-1.53174	-0.693257	-1.42304	0.1011412156283173
121	-0.078608	-0.354296	-1.01379	-1.22817	0.9567923447185904	0.4828934298022704	-1.20215	1.32189528431606	0.1154731858635099	-1.46575	-1.07017	-0.511739	-0.329397	-1.13201	0.8592348277905036
84	1.0637400310235487	-2.09456	-0.602928	2.0898387942298147	-0.431491	0.0507906965354808	-1.56153	0.2245791763241904	-0.144107	0.0339260498968698	-0.593668	-0.892779	-2.17103	-0.78777	-0.123538
3	0.2158181648705122	1.0310505456448895	0.8802586445614953	-0.737662	-1.0912	-0.240701	0.2651808807405342	-1.37587	-1.67819	1.0805473998256458	1.275494675316884	0.2620148676005142	0.1239649426378819	2.02950289584414	-0.196509
201	0.0522029684293519	-1.09908	-1.06075	-0.134162	0.4933551809554014	-0.0539275	-1.22499	0.9080883816379088	-0.635329	-1.91016	-1.56903	-0.994918	-1.169	-1.39891	1.5513955702869746
105	0.3958958134917468	-0.29108	-0.751353	-1.4853	1.085046329115607	-0.384434	-1.13441	0.9711811652147604	-1.48275	-1.98263	-1.24392	-0.541887	-0.783442	-1.37403	1.5964506075289755
178	0.1802342869771595	0.4232911767558422	0.5782515777137378	-0.296848	-0.959206	0.0132619484503465	0.7593159509327564	-0.514183	0.2512679578075964	0.7934387077404046	0.9318000401273312	0.7915881829176302	0.8805879976600116	0.3137051755629293	-0.264043
213	1.51121704521842	-1.03791	-0.818741	-0.315316	0.6766654594674585	0.563192083318887	0.6134663628144921	-0.285548	-0.0377025	-0.00993336	-0.0845703	-0.346233	0.8011227865873772	0.4552132492825474	-0.00064591
122	-0.31395	0.5982586684025716	0.2711140105543282	0.4213295502206275	-0.374284	0.302946886765801	0.8969655055973246	-0.433649	0.0430164841548906	0.325257722751136	0.6156193025003996	0.9013096230396552	1.3295259610315877	-0.256588	-0.85308
21	-0.981578	0.9659920483931504	1.0031613849375691	0.1981408839556499	0.0206065211320828	1.5148463467755708	0.9729749775012912	-0.316441	1.0345099221520844	0.7700423636161292	0.3480589419326142	1.148510768538544	0.6928192665273071	0.1241458002918879	-0.568591
127	-0.206711	0.9611966872251564	0.5047061515223984	0.5858071477953758	-1.30209	-0.26529	1.0878336306166927	-0.493358	0.9918525610706214	0.347873942036476	0.4681962684846626	1.2448725094234112	1.067693154012423	0.5609587888696445	-1.14145
195	0.1501594888236673	-0.731634	-0.392638	-0.683638	0.460186505177056	-0.958342	-0.29897	-0.509895	-0.661258	-0.165622	-0.744111	-0.313669	-0.149086	-0.524541	1.5577746416724427
111	1.251502469593528	-1.59554	-1.42831	-1.22069	0.9827916649852668	0.2288642027735318	-0.623326	1.5567149550085173	-1.39665	-1.43222	-1.19327	-0.226223	-0.58385	-1.84215	1.2176609518999049
210	1.3891021576480975	-3.26803	-0.593189	0.5595285545523139	0.4675791341665404	-1.58486	-0.299935	-0.205978	-1.22874	-0.742772	-1.39741	-0.530979	-0.536689	0.1762168541659969	1.457998146437839
94	0.9152655002736207	-0.123562	-1.10898	-1.2866	0.6072617576326453	0.1230240001177734	-1.10733	1.500170568891776	-0.761278	-0.381867	-0.793778	-0.383718	-1.26329	-1.20444	0.6035678910427559
200	-0.0798207	0.2129343489111014	1.2898084210046823	0.8033682614677625	-0.825024	-0.499932	0.5537360025230407	-0.886731	0.7333278282509555	1.5229209450886434	1.5584375103545929	-0.101248	0.0109156898952011	1.4826920283581595	-0.871312
55	-0.448299	0.4413435296759317	0.8078672321731037	0.082672655133006	-0.369421	0.0019324393465832	0.5103879336142272	0.3241318354979889	-0.125814	1.504066648954939	0.6235171364650883	-0.0299059	0.2086683717420642	0.2865016940033759	-0.187284
186	0.04128881723393	0.445291972673116	1.3877495973341665	0.5465539435600811	-1.06329	0.842410125837682	1.5060250414799947	0.1871176488018657	-0.470264	1.4950820558959796	1.5097198710794657	1.5651650050299848	1.9851977270236305	0.5811775034547019	-0.419744
125	1.115432977245122	-0.949918	-1.05955	0.9741361405657348	1.0782484842390745	0.5321522403397463	-0.132518	0.7211423615922631	-0.992021	-0.673259	-0.272	-0.451826	0.2154958157948305	-0.699675	0.2072109125065511
112	0.1903238758515887	0.1297674614506361	-1.1093	0.663815183224259	0.6609591383022615	0.1596947816863896	-0.738511	0.4082672314363011	-0.276046	-0.302312	-0.564175	-1.62462	-0.159328	0.1200899390158095	0.4469547705416523
155	-0.948236	0.8968034837406336	-0.210068	-1.55425	-0.293449	-0.375696	0.9102474685006896	0.4381271554683846	-0.591774	0.216881223165848	0.4392405598301371	2.4500266323327797	1.5096025719180943	0.1401283031421764	-1.72397
20	0.0361785377150323	0.3925056416327557	1.3802793829725868	2.067565447359252	-1.61656	1.6276911215617993	1.3137027514055708	-1.45001	0.9077393235398632	1.3119166381605696	1.254325809131255	1.1708724791631695	0.8341491760466357	1.4744503135737914	-0.67247
64	-1.81261	0.0414419640149881	-0.198985	-1.095	1.1208770243408457	-0.530188	-1.1102	-0.217824	0.6028609324831263	0.6031874758495168	-0.589964	-2.24925	-1.90979	-0.361795	-0.952507
199	-0.330463	-0.526956	0.7801543547387532	0.7606451550154552	-0.30798	1.7829505335173783	1.0932038027997557	0.4160550618160823	-0.302266	0.6134148960412014	1.727886280684256	0.8605390730073064	1.4453688290784794	0.277814495126755	-1.47609
153	-1.19331	1.4495020435548072	0.6434947229892971	-1.54042	-1.29875	-0.144165	0.3205620150803797	-0.557883	0.2626054421832286	1.421655203917563	0.6020204771486396	1.6929801353738745	0.7256698111355608	-0.64141	-0.478346
71	1.1976779643307345	-0.729762	-0.550793	0.0845920803943162	0.7820411887700737	-0.032281	-0.895549	0.5702292128826247	-1.69023	-0.801208	-0.409261	-0.459621	-0.345948	-0.599647	1.3393843167126898
167	0.1233754360007486	0.3108088387869446	0.8999493578968958	1.4067120996420206	-0.858322	-0.57519	0.2102371423590956	-0.876975	0.4346505049177406	0.7272920158453664	1.1971312601182502	0.7392216435561214	-0.208687	1.3329158463142496	-0.124894
173	-0.705268	-0.118218	1.3350054024184113	0.8971465870165065	-0.812655	-0.0689818	0.753769408313151	-0.103142	1.3835356914700676	-0.405232	1.3519375694200788	1.2161271518971524	0.3318087658803151	1.2571472797543355	-1.10972
196	-0.423327	-0.459539	-0.944483	-0.97567	1.04881213339699	0.0291396516933215	-1.20142	2.256371472369129	-0.319215	-1.62728	-1.57886	-0.787763	-1.08093	-1.61207	1.745001780558162
115	0.5965464229046592	0.0101661622304696	-0.806138	-1.01619	0.8249104831465142	-0.822166	-1.06543	1.571800851772931	-0.297632	-1.00662	-1.01044	-0.505519	-1.05319	-1.11976	1.5631977556592764
24	2.201035281445411	-0.423667	-0.834783	0.512203781780923	-0.350003	-1.78013	-0.66825	-0.870265	-1.1387	-0.305802	-0.0564168	-0.868499	-1.50457	0.0124677701630935	-0.256598
75	-0.433256	0.396694130887644	1.331527031135682	1.0381079707996028	-1.51423	1.1397514965158269	1.6205451650613865	-1.51805	1.1356987701748735	1.440813491072482	0.5731962487044144	0.9031022216230228	1.1501647061615472	0.1856417767720098	-0.558731
134	0.9980589303717836	-0.502324	-0.883998	0.549107938580545	0.581409494569502	-0.752934	-0.458121	-0.108415	-0.606425	-0.38336	-0.429748	-0.580274	-0.298493	0.1903751262139738	0.4186212677252767
106	0.6359250762076558	-0.473453	-0.981014	0.3215445157664301	0.7938606547548216	-0.647292	-0.657351	0.4452408830915176	-1.29095	-0.651605	-0.626515	-0.44962	-0.233105	0.0208628589414215	0.5168947893613054
148	-0.884908	0.8509959809871928	1.491299598691865	0.2746330422007897	-1.65497	2.30560168424639	1.029018494182779	-1.60936	2.061037085959609	1.4972478206016828	0.9173911346641014	1.1331656294304822	0.8150581035508521	0.6130820792835036	-2.14801
191	-0.383948	0.4612808816031319	0.7222572086383741	-0.0125225	-0.588745	0.5310914202923414	0.8738882342148819	-0.156916	-0.796508	1.3621974109402024	0.9877108225740748	0.8064981160071265	1.41070967508922	-1.2353	-0.215911
206	-0.647953	1.7485170157188046	1.5885953664958126	0.742540394937217	-2.24255	1.304997706313351	0.454535123568365	-0.742095	0.1046991548676401	0.9903344322861776	1.952094099432052	1.1465564684086225	0.5334478584666285	1.5541053693683122	-1.40921
69	2.719808273049284	-1.24028	-0.307363	2.050328679592565	-0.785308	-3.48011	0.7382337302137372	-1.04996	-1.99167	-0.39652	1.3599357954557243	-0.11518	-2.03006	1.7393381471746132	-0.191986
58	-0.758599	-0.475496	1.1308019516379928	1.5247852773951869	-0.917311	-0.991576	0.7528197911989056	-0.249291	-0.537552	-0.0325058	2.569712590080611	0.3843349967113702	-0.452801	1.6872610697441537	-0.197586
212	1.074992819929846	-2.75211	-1.73212	-0.293022	0.5556812140580439	-1.1046	-0.583739	1.0223299791787783	-0.172723	-0.977146	-1.23589	-0.777261	-1.45557	-2.40446	0.8418943604651599
8	1.4745131586528704	-2.11177	-0.634463	-0.280332	1.6666202038847062	0.5494747575067946	-0.18012	1.208257641470515	-1.16801	0.0886019462420319	-0.0844256	-1.65199	-0.206259	-1.51989	0.9784056401742074
177	2.159992146572545	0.7426405309984425	-0.752147	-2.14986	0.5004902304032444	-0.622217	0.7932179368588107	-0.666071	0.1437830466154406	1.0834891776792857	0.9785498159628429	-0.723037	0.7218947828918794	1.966919440749752	-0.0275294
53	-1.76994	1.6230467444687822	1.161079917010879	0.2229436962800262	-1.15462	0.3886778496960847	1.4296398317596792	-2.13249	1.3573602551644126	1.2366959924555203	1.0079822883245309	1.506346536443241	2.06547858062932	1.4271102126729909	-1.92513
202	0.0733734969517511	-0.408287	-1.23132	-0.828293	0.9529627391478376	-0.0694904	-1.01939	0.7650382190133073	-0.176418	-1.29814	-1.2859	-0.374708	-0.164852	-1.22965	0.9744230433119664
197	0.8071275984586663	-0.458442	-1.29546	0.5308756911959505	1.049536013194707	-0.96122	-0.660197	0.2739123499461531	-1.28527	-1.02198	-0.974897	-1.11377	-0.460395	-1.8349	0.8158206176714652
72	-0.41705	0.6110800795281028	0.101278671903546	-1.08278	-0.878521	0.3520721654392336	0.5138050569054162	-0.162735	-0.577239	0.4744142477803167	-0.223493	1.0070290436788871	1.1261841464084437	-1.19701	-0.343527
176	-0.540286	0.2672996597227561	0.5902195368100739	0.5847742401846164	-0.0606741	-0.587223	0.5777177847743475	-0.48413	0.4854405436085307	0.1931811621330901	0.8672137731101904	0.9266161026640404	0.0208758987364474	-0.365621	-0.155533
56	-0.804679	0.9985008294987028	0.6188266640932271	-0.28712	-0.907081	0.1337352748557449	0.6936159882623756	-1.27378	0.686161192397413	0.944730570961894	0.2287715945676554	1.577785979568387	1.2139450989946663	0.4481802938572471	-0.66509
190	-1.33371	1.6333130936890392	0.7068124571742669	0.0131505070163204	-0.940614	0.601636671585119	0.7071672151779412	-0.219233	1.5488033019716	0.5721510616230564	0.4687001225332151	0.8446418225398296	1.0786364313836847	-0.193688	-1.31818
164	0.1298670101040354	-0.618234	0.5436982134386182	1.001620312179479	-0.951861	0.448538862123396	1.3290981038825265	-1.91157	0.6300246867926614	0.5586134560641937	0.5355901206206034	0.4444108355141666	1.311529128209603	0.0882855614845824	-0.278385
117	-0.392648	0.3874638753657922	0.8668538728528491	0.4516084806418602	-2.70218	1.2315302573947684	0.3699230127908463	-0.827054	0.5547321990881313	1.2155775251448626	1.1081773625272686	1.0590155281293554	-0.392512	0.1976422554885822	-1.82333
151	-0.0207232	0.8217059658438143	0.7804333684780096	1.5362320257153668	-1.04401	0.0244431826908418	0.7556286305845807	-0.423218	0.744403358744439	0.8017251356676813	0.9409142304204332	0.4366461598587926	0.6663299939449376	0.1510066516031111	-0.606358
211	1.790517986273777	-1.48322	-1.53165	-1.42312	0.802792380503301	-0.609988	-0.461998	0.6885728506835663	-1.103	-0.290468	-0.604586	-1.04084	-0.809016	-1.04134	0.7382715715546964
57	-0.666056	1.1070855952005254	0.5795167211750033	-0.543103	-1.37417	0.5315421167357054	0.6021076662858559	-0.398791	-0.627238	0.7489926986015264	0.6578355228549373	1.5916836834871158	1.5722448343153246	-0.398758	-0.426742
170	0.929288731323182	-0.24329	-0.980715	1.008528967631945	0.2702762644088514	-0.565197	0.1253813729517132	-0.580041	0.3637920693471785	0.2061247653989193	-0.120082	-0.903825	0.1851198506703651	1.1547374302275917	0.0978720590050985
165	-0.149502	0.4270810461490129	-0.728157	-0.628301	0.549584873559255	-1.10445	-0.0330953	0.3395808274938039	-1.27211	-0.494838	-0.565084	0.3337371946377287	0.8620856108913892	-0.604483	0.3908715462672849
35	-0.876891	0.8066836007858826	1.7373198551363236	1.5355162348329998	-0.683501	1.3286012903165132	1.0360307570836211	0.8821517824422561	0.2730492099774829	0.6930155891114494	1.5605789623895228	0.8026227564828408	1.2565533067924686	-0.23578	-0.42502
126	-1.49777	1.2712621332227416	0.7337861644893081	-0.0441768	-1.08564	0.5735637199085178	1.2138461076896692	-0.988185	0.3772766227363504	1.7326783131929926	0.4894024036156797	1.5900085154932402	2.520184762358608	0.2993668445186652	-1.92331
128	-0.15159	-0.212453	1.2846321754171754	0.7991366959050857	-1.26573	1.1383954785355108	0.9233261661218216	-0.386541	0.2283583660660297	1.8379789937980628	1.1917844683695278	0.488030671846512	0.2882469379289881	0.9167884950928584	-0.938967
169	1.6878695753901043	0.3686456795010051	-1.37998	-0.665611	0.8647342293930889	-1.35349	0.1220085522614912	-1.37239	-0.562558	-0.00799566	-0.882227	-0.894008	-0.12501	-0.246243	0.5558339962834581
205	0.0265572915133997	0.2663601409260426	-0.158106	0.4838013488540508	0.8131255417355524	0.1514887607279393	-0.57287	0.9580718511847072	0.6555099374834866	0.2380018833783723	-0.272034	-0.434178	-0.742219	2.0776585085515054	0.8375536671629323
209	2.1549878385815675	-0.37301	-1.03323	0.3044910122842703	-0.138913	-1.80025	0.7300404289846463	-0.548769	-1.24948	0.537967010880257	0.8094692638656655	-0.42184	-0.261523	0.3442439585662967	-0.269521
198	1.5017822199055495	-1.17219	-0.88596	0.1589806468189716	0.5435989242925983	-1.53208	0.2623117566728873	-2.54616	-0.518446	1.337497934881879	-0.117178	-0.578052	-1.89698	2.690371843065772	0.3872936825434347
81	-0.869768	1.0098060544104184	-0.837844	0.3135592005853276	1.0706528157941324	-0.11779	-1.11983	-0.0344169	0.5974330101981801	-0.100908	-0.661906	-0.769615	0.1053437408287069	0.8597988512266481	0.4166570527499459
62	1.6972215954497876	-0.0296205	-1.29131	-1.4432	0.4958224206233506	-0.466165	0.495224639137315	-0.781888	-0.515814	0.7143368998447398	-0.83552	-0.453287	2.136351734706264	0.7376388615064434	-0.659099
42	1.579491285300617	0.5532376748279361	-0.806954	0.3510171735632071	-0.198171	-2.60961	-0.325937	-0.855895	-1.17046	-0.691374	0.3274592359291997	0.0860929643906278	-0.481141	0.6558366993353338	0.0129927300369
143	1.3705329269240687	0.3401775445909616	-1.04587	0.7355928309412283	0.8591967499697171	-1.43591	0.5318094841063973	-0.0201845	-0.69207	0.681175289597102	0.2865887217078872	-0.132483	0.0615462906401263	1.4499700624095224	-0.943925
138	1.0637971832267497	-0.422793	-0.735882	-0.513548	0.9421820258141362	-0.670228	-0.57469	0.9597561845354384	-0.690937	-0.949589	-0.370443	-0.0735661	-0.376844	-0.576473	0.8252282268936089
179	-0.768712	-0.140541	0.7453986298012707	0.9548498805461404	-0.7742	0.5039085402308572	2.2741993381185117	1.291186934053694	-0.284339	1.088748852805603	1.605167560213364	2.010752187848789	2.638799863933957	-0.627427	-1.41097
181	-0.646576	0.3340190068270593	1.3160785378594124	1.028968486396448	-0.898642	-0.17698	1.091705142178266	-0.152019	0.4774785497471101	0.8424684300053139	1.6508495031746655	1.46261395924143	0.4431310967839535	0.2980771557654031	-0.392409
140	-0.88035	0.5139094338946361	-0.589675	-0.88909	0.7792977525118333	-0.193944	-1.21997	0.7177344957108331	0.2318336519468037	-0.584088	-0.879794	-0.796358	-0.950539	0.4329437404530875	1.0740892114316885
